# Supplementary material for: Acupuncture ameliorates Mobile Phone Addiction with sleep disorders and restores salivary metabolites rhythm
Source: Front Psychiatry. 2023 Feb 21;14:1106100. doi: 10.3389/fpsyt.2023.1106100 (PMC9989025; doi:10.3389/fpsyt.2023.1106100)
Supplement: Supplementary file 1 [file Data_Sheet_1.zip]

Archive with 7 entries (6 files):
- Supplementary File/
- Supplementary File/Ethical review.pdf
- Supplementary File/Supplementary Table 1.xls
- Supplementary File/Supplementary Table 2.xls
- Supplementary File/Supplementary Table 3.xls
- Supplementary File/Supplementary Table 4.xls
- Supplementary File/Supplementary Table 5.xls
