# Supplementary material for: Acupuncture ameliorates Mobile Phone Addiction with sleep disorders and restores salivary metabolites rhythm
Source: Front Psychiatry. 2023 Feb 21;14:1106100. doi: 10.3389/fpsyt.2023.1106100 (PMC9989025; doi:10.3389/fpsyt.2023.1106100)
Supplement: Supplementary file 1 [file Data_Sheet_1.zip › Supplementary File/Supplementary Table 1.xls]

## Sheet: fig 2 C, D
Differentail metabolites of N vs M group							Differentail metabolites of M vs T group
Metabolites	Super Class	VIP	P-value	adj.P-value	log2(FC)	FC	Metabolites	Super Class	VIP	P-value	adj.P-value	log2(FC)	FC
Tyramine-O-sulfate	Organic acids and derivatives	13.933	0.00525278	0.0677166	0.80005	1.74116	4-Hydroxy-5-(dihydroxyphenyl)-valeric acid-O-methyl-O-sulphate	Benzenoids	4.57304	0.0307405	0.616433	33.9304	1.63711e+10
S-2-Propenyl methanesulfinothioate	Organic acids and derivatives	9.43318	0.00460098	0.0649197	0.799051	1.73996	3-(3-hydroxyphenyl)-2-phenyl-4-[(E)-2-phenylethenyl]-2,3-dihydro-1-benzofuran-6-ol	Phenylpropanoids and polyketides	3.0194	0.036922	0.632186	1.6533	3.14551
Isoxanthopterin	Organoheterocyclic compounds	7.79201	0.00557389	0.0697054	0.815631	1.76007	Proacaciberin	Unclassified	3.01401	0.0104597	0.459392	1.7007	3.25058
8-hydroxy-2'-deoxy Guanosine	Unclassified	6.09262	0.0155008	0.107874	1.02436	2.03406	N4-Acetylsulfapyridine	Unclassified	2.81345	0.00416992	0.343675	32.3062	5.31051e+09
Methotrexate	Organic acids and derivatives	5.49104	0.0460375	0.185585	0.768833	1.70389	{[6-(5,7-dihydroxy-4-oxo-2-phenyl-3,4-dihydro-2H-1-benzopyran-8-yl)-3,4,5-trihydroxyoxan-2-yl]methoxy}sulfonic acid	Phenylpropanoids and polyketides	2.75466	0.00582375	0.345067	32.2079	4.96076e+09
Scopoloside I	Unclassified	5.12028	0.0144329	0.10414	-0.914069	0.530686	7-hydroxyolanzapine	Benzenoids	2.72988	0.0299433	0.61339	2.0607	4.17188
Mycinamicin IV	Unclassified	3.91329	0.0149701	0.106321	0.79707	1.73757	6-{5-[(5-carboxy-2,3-dihydroxyphenoxy)carbonyl]-2,3-dihydroxyphenoxy}-3,4,5-trihydroxyoxane-2-carboxylic acid	Phenylpropanoids and polyketides	2.4992	0.00505957	0.343675	31.9206	4.06508e+09
PC(17:0/0:0)	Lipids and lipid-like molecules	3.66799	0.0181211	0.11568	1.34052	2.53242	4-hydroxy-5-(2,4,5-trihydroxyphenyl)pentanoic acid	Benzenoids	2.44924	0.00196383	0.247493	1.36721	2.57971
6-Butyltetrahydro-2H-pyran-2-one	Organoheterocyclic compounds	3.43216	0.0278997	0.147851	3.16112	8.94522	2'-Hydroxybiphenyl-2-sulfinate	Unclassified	2.24159	0.0428295	0.657179	32.049	4.44347e+09
22-dimethylarsinoyl-(5Z,8Z, 11Z,14Z,17Z,20Z)-docosahexaenoic acid	Lipids and lipid-like molecules	3.01861	0.0104934	0.0921744	-0.576603	0.670541	desethyletomidate	Unclassified	2.14763	0.0341662	0.630126	-0.832095	0.561713
DHAP(10:0)	Organic oxygen compounds	2.86703	0.00026161	0.0101615	-1.78293	0.290593	1-Hydroxy-3-methoxy-10-methylacridone	Organoheterocyclic compounds	2.10266	0.00513927	0.343675	31.4868	3.00944e+09
1,2,10-Trihydroxydihydro-trans-linalyl oxide 7-O-beta-D-glucopyranoside	Organic oxygen compounds	2.68815	0.00185181	0.0379344	-1.45621	0.364451	Hydroxyphthioceranic acid (C33)	Lipids and lipid-like molecules	1.99561	0.00671891	0.347018	2.04551	4.12818
Amifloxacin	Organoheterocyclic compounds	2.51145	0.0193789	0.120603	-1.34852	0.392696	Leucyl-Tryptophan	Organic acids and derivatives	1.95012	0.0217417	0.590434	1.75025	3.36416
Sphenostylin C	Lipids and lipid-like molecules	2.37934	0.0234156	0.13315	1.17668	2.26056	OOV-PE	Lipids and lipid-like molecules	1.93509	0.0456231	0.675123	-0.934409	0.523257
LysoPA(20:4(8Z,11Z,14Z,17Z)/0:0)	Lipids and lipid-like molecules	2.35961	0.0329766	0.159368	-0.762116	0.589631	Tetrahydro-6-(2-hydroxy-16,19-dimethylhexacosyl)-4-methyl-2H-pyran-2-one	Lipids and lipid-like molecules	1.65686	0.0245898	0.591451	2.0141	4.03928
3,3'-Dimethoxybenzidine-4,4'-diisocyanate	Unclassified	2.23906	0.0126642	0.0991656	0.619042	1.53585	Fenaminosulf	Unclassified	1.2455	0.0052881	0.345067	9.94633	986.606
Gentamicin A	Unclassified	2.16438	0.00246276	0.0445537	-0.985769	0.504957	PA(21:4(6Z,9Z,12Z,15Z)/0:0)	Lipids and lipid-like molecules	1.1918	0.0261227	0.591451	1.65033	3.13905
Zanthodioline	Organoheterocyclic compounds	2.12956	0.0436894	0.180865	-1.18285	0.44048	5-(2'-Carboxyethyl)-4,6-Dihydroxypicolinate	Organoheterocyclic compounds	1.08007	0.037969	0.632436	0.548906	1.46298
16alpha-Fluoro-17alpha-hydroxyandrost-4-en-3-one	Unclassified	2.1063	7.6765e-06	0.000795169	-1.23592	0.424571
alpha-(1,2-Dihydroxyethyl)-1,2,3,4-tetrahydro-7-hydroxy-9-methoxy-3,4-dioxocyclopenta[c][1]benzopyran-6-acetaldehyde	Phenylpropanoids and polyketides	2.03433	0.00628474	0.0723338	0.747562	1.67895	red colour is for downregulation
Aryl beta-D-glucoside	Unclassified	2.03211	0.00462818	0.064984	1.27347	2.41742	bule colour is for upregulation
Fortimicin KL1	Unclassified	2.03067	0.0110267	0.0942934	-0.837437	0.559637
Glycerol 1-(5-hydroxydodecanoate)	Lipids and lipid-like molecules	1.80063	0.030507	0.152953	1.19584	2.29079
Tridecanoylglycine	Organic acids and derivatives	1.78907	0.0287381	0.149123	-6.48104	0.0111947
16beta,17-dihydroxy-ent-kaurane-19-oic acid	Lipids and lipid-like molecules	1.74354	0.00427936	0.0619886	-1.09863	0.466961
Gibberellin A19	Lipids and lipid-like molecules	1.726	0.000118007	0.00568297	-1.26058	0.417377
Diosbulbinoside F	Lipids and lipid-like molecules	1.71986	0.0395734	0.17229	-0.457044	0.728477
N-(2E,4E,10E,12Z-tetradecatetraen-8-yn-oyl) isobutylamine	Lipids and lipid-like molecules	1.70798	0.00805805	0.081172	0.770416	1.70576
5-hydroxy-8-(2-hydroxypropan-2-yl)-4-(2-hydroxypropyl)-2H,8H,9H-furo[2,3-h]chromen-2-one	Phenylpropanoids and polyketides	1.65689	0.00291197	0.0491898	1.32877	2.51189
Syringomethyl Reserpate	Unclassified	1.59364	0.00978056	0.0887802	-1.512	0.350624
25-Acetyl-6,7-didehydrofevicordin F 3-[glucosyl-(1->6)-glucoside]	Organoheterocyclic compounds	1.54156	5.92713e-05	0.00362232	1.2113	2.31547
Diphenoxylate	Benzenoids	1.45433	0.00736692	0.0786258	-0.979133	0.507285
OOV-PE	Lipids and lipid-like molecules	1.43362	0.0108273	0.0939054	1.26002	2.39499
4,5-Dihydrovomifoliol	Lipids and lipid-like molecules	1.40105	0.0429963	0.179779	4.32276	20.0115
Capsianoside II	Lipids and lipid-like molecules	1.35101	0.00120948	0.0291476	0.944827	1.92496
Tryptophyl-Arginine	Organic acids and derivatives	1.33611	0.022986	0.131863	0.654498	1.57407
8-[2-(acetyloxy)-1-hydroxypropan-2-yl]-2-oxo-2H,8H,9H-furo[2,3-h]chromen-9-yl (2E)-2-methylbut-2-enoate	Phenylpropanoids and polyketides	1.27408	0.0140593	0.104016	-1.28819	0.409463
Piperaduncin B	Lipids and lipid-like molecules	1.26806	0.000861757	0.0228329	-2.82351	0.141266
Arsenate	Mixed metal/non-metal compounds	1.21069	0.0117011	0.0967839	1.29971	2.46179
OA-6129 D	Unclassified	1.13547	0.0033672	0.0525279	-1.82025	0.283172
N-Glycosyl-L-asparagine	Unclassified	1.08789	0.0394051	0.172103	0.550604	1.4647
Lucidenic acid D2	Lipids and lipid-like molecules	1.08453	0.0438202	0.180925	1.27827	2.42548
Methyl methanethiosulfonate	Organosulfur compounds	1.02673	0.0424371	0.178793	0.962965	1.94931
Cerivastatin	Unclassified	1.01699	0.0186473	0.117671	0.936294	1.91361
epothilone D	Lipids and lipid-like molecules	1.00333	0.0234286	0.13315	2.4071	5.30406

## Sheet: KEGG pathway
The KEGG pathway of differential metabolites between group N and M
ID Annotation	Annotation	in set	set	in background	background	RichFactor	p-value	-lg(p-value)	FDR correction	Matching IDs	URL
hsa05231	Choline metabolism in cancer	1	2	11	3250	0.0909091	0.00675881	2.17013	0.0202764	C04230	https://www.genome.jp/kegg-bin/show_pathway?hsa05231/hsa:C04230%09red
hsa00564	Glycerophospholipid metabolism	1	2	52	3250	0.0192308	0.0317488	1.49827	0.0476233	C04230	https://www.genome.jp/kegg-bin/show_pathway?hsa00564/hsa:C04230%09red
hsa00980	Metabolism of xenobiotics by cytochrome P450	1	2	121	3250	0.00826446	0.0730864	1.13616	0.0730864	C19592	https://www.genome.jp/kegg-bin/show_pathway?hsa00980/hsa:C19592%09red
The KEGG pathway of differential metabolites between group M and T
ID Annotation	Annotation	in set	set	in background	background	RichFactor	p-value	-lg(p-value)	FDR correction	Matching IDs	URL
hsa00380	Tryptophan metabolism	1	1	83	3250	0.0120482	0.0255385	1.59281	0.0255385	C05655	https://www.genome.jp/kegg-bin/show_pathway?hsa00380/hsa:C05655%09red
