# Supplementary material for: Acupuncture ameliorates Mobile Phone Addiction with sleep disorders and restores salivary metabolites rhythm
Source: Front Psychiatry. 2023 Feb 21;14:1106100. doi: 10.3389/fpsyt.2023.1106100 (PMC9989025; doi:10.3389/fpsyt.2023.1106100)
Supplement: Supplementary file 1 [file Data_Sheet_1.zip › Supplementary File/Supplementary Table 2.xls]

## Sheet: Sheet1
	group N					group M					group T
CycID	ADJ.P	PER	LAG	AMP	BH.Q	ADJ.P	PER	LAG	AMP	BH.Q	ADJ.P	PER	LAG	AMP	BH.Q
ensulizole	0.132795	20	14	346.952	0.248102	1	24	0	162.769	1	1	20	12	56.8609	1
PC(17:0/0:0)	0.0199069	20	10	118340	0.060115	0.397664	24	16	210774	0.726273	1	20	8	27362	1
7,10-hexadecadiynoic acid	0.0105521	24	14	8194.82	0.0402299	0.0359403	20	16	7280.75	0.239602	0.703462	20	16	2510.39	1
Inosine	0.00255268	24	8	4184.18	0.0144179	0.00048612	24	10	1766.44	0.0395377	0.00371463	24	8	2445.1	0.0354051
3-Deoxyguanosine	0.000190019	24	6	3923.21	0.00340916	0.0359403	24	6	856.394	0.239602	0.0125645	24	6	790.902	0.0762622
Cortisone	0.000307062	20	10	2085.77	0.00430592	0.00255268	24	14	1621	0.0819546	0.0549382	24	14	1109.89	0.210109
Cucujolide IV	0.0359403	24	12	2962.91	0.0917305	0.167981	20	14	1395.42	0.439778	1	24	12	1027.31	1
Uric acid	0.210777	20	0	14869.4	0.358144	1	20	8	11052.5	1	0.167981	24	20	32417.6	0.426064
3,4-dimethyl-5-carboxybutyl-2-furanpentanoic acid	0.0199069	24	14	262.1	0.060115	0.167981	20	14	146.746	0.439778	1	20	14	83.6302	1
Uridine	1	20	18	2380.05	1	1	24	18	215.742	1	0.484262	24	16	1298.13	0.857473
Guanosine	0.00255268	24	8	1876.78	0.0144179	0.210777	20	12	271.509	0.495468	0.534948	24	10	267.703	0.93501
Salicylic acid	0.703462	20	16	194.043	0.929819	1	24	10	56.2197	1	0.0809096	20	14	121.785	0.26393
1,11-Undecanedicarboxylic acid	0.839459	24	14	290.231	1	0.00533015	20	14	222.302	0.098527	0.262412	20	10	126.669	0.554841
18-hydroxy-9R,10S-epoxy-stearic acid	0.995356	24	12	418.288	1	1	20	4	649.682	1	1	20	10	1008.42	1
N2-gamma-Glutamylglutamine	0.000755029	24	2	32.0063	0.00667489	1	20	8	0.10197	1	0.360946	24	2	48.2707	0.712547
CDP-DG(18:1(11Z)/22:6(4Z,7Z,10Z,13Z,16Z,19Z))	1	20	2	5457.69	1	1	24	0	9629.93	1	0.262412	20	0	7049.92	0.554841
13,14-dihydro-PGF2alpha	0.0145769	24	6	745.922	0.0485897	0.703462	20	6	491.831	1	0.132795	20	10	624.707	0.359225
Amifloxacin	0.00255268	24	6	234990	0.0144179	0.0809096	24	10	82840.8	0.327939	0.000755029	24	10	125905	0.0143927
Tyrosyl-Proline	0.00172835	20	10	1524.46	0.0112759	1	20	4	918.985	1	0.0359403	24	4	2622.91	0.156597
Xanthine	0.132795	24	2	353.422	0.248102	1	20	6	515.977	1	1	20	4	1549.16	1
9,10,13-TriHOME	0.0199069	20	8	2818.16	0.060115	0.210777	20	6	2121	0.495468	0.703462	24	10	566.62	1
Protorifamycin I	3.12721e-06	24	16	5835.25	0.00076304	0.0268891	24	18	9306.68	0.201256	0.644548	24	16	4254.81	1
9,10,13-TriHOME(11)	0.0268891	24	12	384.703	0.0754131	1	24	22	24.0891	1	1	24	22	117.834	1
15-deoxy-δ-12,14-PGD2	0.00115194	20	8	926.668	0.00867514	1	20	6	283.232	1	0.0417483	24	8	263.888	0.177467
Deoxyinosine	0.000307062	24	6	9760.97	0.00430592	0.167981	24	6	2341.69	0.439778	0.000190019	24	8	3137.04	0.00772742
Isoleucyl-Tyrosine	0.585635	24	10	1776.48	0.801879	1	24	22	2282.5	1	0.132795	20	12	821.365	0.359225
12-Oxo-2,3-dinor-10,15-phytodienoic acid	0.0268891	24	12	3345.62	0.0754131	0.0809096	20	14	1879.03	0.327939	1	24	12	1049.27	1
(+/-) 5-iPF2alpha-VI	0.167981	24	6	1277.88	0.300054	1	20	6	2360.25	1	0.000307062	24	8	1917.26	0.00960552
12 Hydroxy arachidonic acid	1	20	8	5944.36	1	0.839459	24	4	4788.65	1	0.839459	24	10	4794.97	1
Arginyl-Proline	0.0145769	20	8	1049.27	0.0485897	0.0716149	24	2	822.401	0.327939	0.0925074	24	4	881.479	0.297781
Betavulgaroside VI	0.00754717	24	2	3707.24	0.0313182	0.397664	24	4	6034.8	0.726273	0.0105521	24	4	10496.6	0.0656814
(±)9-HpODE	0.484262	24	12	131.322	0.688577	1	20	6	421.949	1	0.0623201	24	8	353.239	0.222311
Simulansine	0.132795	24	6	20108	0.248102	0.324227	24	10	4225.91	0.648454	1	20	10	2161.84	1
Histidinyl-Phenylalanine	1	20	10	3130.18	1	0.397664	20	0	936.559	0.726273	1	20	8	748.89	1
Gibberellin A4 glucosyl ester	1	20	4	4133.86	1	0.167981	20	2	14922.5	0.439778	1	20	16	6741.92	1
Tyrosyl-Isoleucine	1	20	10	2122.13	1	1	24	22	2608.25	1	1	20	16	1513.78	1
4,5-Dihydrovomifoliol	0.262412	20	10	412.16	0.42403	1	24	18	6317.4	1	0.210777	24	6	2656.48	0.488874
gamma-Glutamyltyrosine	0.0549382	24	0	151.555	0.128894	0.150388	20	6	148.846	0.430689	1	24	0	880.933	1
15-epi-PGA1	0.0359403	20	10	485.71	0.0917305	0.00754717	20	6	644.119	0.118045	0.210777	24	6	726.441	0.488874
N-(1-Deoxy-1-fructosyl)proline	0.00754717	20	0	966.788	0.0313182	1	20	6	65.7432	1	0.484262	24	18	184.335	0.857473
9-Pentadecenoic acid	0.0199069	24	12	518.639	0.060115	0.0268891	20	14	324.79	0.201256	1	24	12	99.7655	1
Azelaic acid	0.00754717	24	14	1134.29	0.0313182	0.262412	20	14	373.474	0.568638	0.995356	24	12	298.276	1
9,10,18-TriHOME(12)	0.0359403	20	10	627.147	0.0917305	1	20	6	206.014	1	1	24	22	90.4261	1
Isoleucyl-Valine	0.0199069	24	2	3012.56	0.060115	0.839459	20	4	5545.18	1	0.995356	24	6	5246.11	1
Valyl-Isoleucine	0.00115194	24	4	1587.66	0.00867514	0.189379	20	6	635.216	0.483352	0.0145769	24	6	1407.79	0.0827155
2-amyl 3-butenoic acid	0.00255268	24	14	368.308	0.0144179	0.104105	24	16	107.274	0.35777	1	24	12	72.5873	1
Glycyltyrosine	0.0475564	20	0	298.065	0.113318	0.917407	20	6	100.528	1	0.210777	20	2	130.467	0.488874
2'-Deoxyuridine	0.00452239	24	2	3588.18	0.0221579	0.29332	20	6	200.252	0.620191	0.00024854	24	6	864.03	0.00918845
PG(15:0/0:0)	0.00643866	24	18	3600.47	0.0294201	0.585635	20	16	3041.84	0.946324	0.000953487	24	18	3983.38	0.0168588
Threoninyl-Phenylalanine	0.167981	20	16	3651.7	0.300054	1	24	18	1206.8	1	0.132795	24	18	6699.56	0.359225
Phenylalanylphenylalanine	0.397664	20	10	379.182	0.590926	1	20	4	597.425	1	1	24	10	1050.19	1
2-Hydroxy-3-(3,4-dihydroxyphenyl)propanamide	0.0105521	24	0	565.765	0.0402299	0.150388	20	6	337.304	0.430689	1	20	4	632.127	1
Jasmolone glucoside	0.210777	20	8	1609.36	0.358144	1	20	2	5232.76	1	1	24	12	4591.31	1
8-Epiiridotrial glucoside	1	20	12	1093.11	1	0.132795	20	14	2285.98	0.389448	0.995356	24	16	149.538	1
Seryltryptophan	1	20	16	414.223	1	1	20	2	743.783	1	1	20	16	1966.7	1
Hypusine	0.262412	24	8	169.42	0.42403	1	20	10	478.234	1	0.995356	24	10	199.267	1
p-Toluenesulfonic acid	0.917407	20	0	121.681	1	0.703462	20	8	35.6969	1	0.703462	24	18	196.962	1
N-Lauroylglycine	0.995356	0	0	0	1	1	24	6	334.745	1	1	20	18	42.2934	1
5,7-Dihydroxy-3',4'-dimethoxy-8-(3-hydroxy-3-methylbutyl)-isoflavone 7-glucoside	1	20	4	737.613	1	0.167981	20	2	2793.17	0.439778	1	24	10	1255.82	1
8(S)-HETrE	0.995356	20	6	882.219	1	0.167981	20	6	554.273	0.439778	1	20	10	449.421	1
6,9,12,15,18,21-Tetracosahexaynoic acid	0.703462	20	2	9106.84	0.929819	0.262412	20	4	3771.46	0.568638	0.00172835	24	0	8031.61	0.0231713
N-Acetylleucine	0.236595	24	0	5.59662	0.398132	0.839459	0	0	0	1	1	24	0	29.3906	1
Valyl-Phenylalanine	6.79668e-05	24	6	581.777	0.00276398	0.00643866	20	6	520.289	0.113843	0.0105521	24	6	655.853	0.0656814
Sulfapyridine	1	0	0	0	1	1	0	0	0	1	1	20	14	1146.15	1
2-(2,3,6-trihydroxy-4-methoxyphenyl)propanoic acid	0.00754717	24	14	4138.79	0.0313182	0.104105	24	16	2659.66	0.35777	1	24	12	1576.66	1
Ustiloxin D	0.104105	24	4	726.132	0.206518	0.839459	0	0	0	1	1	20	16	99.7753	1
PC(0:0/5:0)	0.132795	24	2	82.6438	0.248102	0.236595	24	4	480.515	0.540534	0.236595	24	6	1297.91	0.542566
Isokanugin	0.0268891	24	14	2104.99	0.0754131	0.0105521	20	16	1715.62	0.13993	1	24	12	740.742	1
Notoginsenoside R1	0.585635	24	6	2921.64	0.801879	1	20	6	742.299	1	0.360946	20	10	1298.87	0.712547
Buprenorphine glucuronide	0.00452239	24	4	598.277	0.0221579	1	20	8	387.334	1	0.0925074	24	6	770.346	0.297781
N6-Acetyl-L-lysine	0.360946	24	0	63.9028	0.555301	0.167981	20	6	19.6088	0.439778	0.484262	24	4	101.444	0.857473
6-{5-[(5-carboxy-2,3-dihydroxyphenoxy)carbonyl]-2,3-dihydroxyphenoxy}-3,4,5-trihydroxyoxane-2-carboxylic acid	1	0	0	0	1	1	0	0	0	1	1	20	14	36629.3	1
4-Hydroxydebrisoquine	0.0268891	24	14	597.238	0.0754131	0.0475564	20	16	715.083	0.262528	1	24	12	241.147	1
Isoleucyl-Alanine	0.00214052	24	2	229.418	0.0138171	0.0475564	20	6	91.5413	0.262528	1	24	0	219.134	1
Austalide C	0.0623201	20	4	39165.1	0.137736	0.210777	24	4	57605.5	0.495468	0.132795	24	4	40771.8	0.359225
Serylisoleucine	0.00172835	24	2	227.474	0.0112759	0.210777	20	6	92.5602	0.495468	0.995356	20	2	91.5516	1
Leucyl-phenylalanine	0.00048612	24	6	8636.58	0.00524837	0.0475564	24	4	7520.56	0.262528	0.00533015	24	6	9111.43	0.0445396
8,8a-Deoxyoleandolide	0.00754717	24	6	2001.26	0.0313182	1	20	6	1953.99	1	0.00904963	24	8	1615.59	0.0627304
Rigin	0.262412	24	8	2928.59	0.42403	0.132795	20	0	1661.69	0.389448	1	20	16	2999.93	1
N-(dodecanoyl)-homoserine lactone	0.00255268	24	6	913.898	0.0144179	1	24	6	62.8539	1	1	0	0	0	1
(S)-Bilobanone	0.00371463	24	12	871.347	0.0184222	1	20	12	103.169	1	1	24	12	129.23	1
LysoPC(16:0)	0.0199069	20	10	2992.96	0.060115	0.585635	24	16	4480.28	0.946324	1	20	10	775.713	1
Arginyl-Phenylalanine	0.0809096	24	8	596.292	0.167022	0.644548	24	2	700.12	1	0.484262	24	6	859.625	0.857473
Arginyl-Isoleucine	0.0475564	24	6	730.845	0.113318	0.397664	24	6	801.587	0.726273	0.00115194	24	8	820.2	0.0180176
Galactose-beta-1,4-xylose	0.839459	24	6	8404.45	1	0.585635	24	2	9236.91	0.946324	0.132795	24	10	15949.2	0.359225
Phenylalanyl-Tyrosine	0.839459	20	8	1217	1	0.262412	24	2	3549.85	0.568638	0.167981	20	12	1901.01	0.426064
Glutamylisoleucine	0.585635	24	2	49.5276	0.801879	0.132795	20	6	68.9342	0.389448	1	20	4	653.149	1
Succinylacetoacetate	0.0105521	24	16	4602.95	0.0402299	0.995356	20	16	919.62	1	0.703462	24	16	848.109	1
Pantothenol	0.397664	20	14	1355.05	0.590926	0.167981	20	0	129.335	0.439778	0.132795	24	16	173.716	0.359225
(±)10-HDoHE	0.397664	24	6	317.361	0.590926	1	20	4	345.499	1	1	20	4	424.686	1
Methyl (9Z)-6'-oxo-6,5'-diapo-6-carotenoate	1	24	0	1034.97	1	1	20	14	1406.34	1	1	20	12	1810.77	1
(9S,10S)-9,10-dihydroxyoctadecanoic acid	0.00754717	24	12	2404.83	0.0313182	1	20	14	781.595	1	1	24	12	597.797	1
Myristoylglycine	1	24	10	144.237	1	0.324227	24	4	59.6864	0.648454	1	20	14	17.9074	1
Flumethasone Pivalate	0.324227	24	2	14865.6	0.502614	1	24	0	22854.6	1	0.585635	24	2	36457.9	0.973399
N-Acetylneuraminic acid	0.484262	24	0	19534.8	0.688577	1	24	0	4663.62	1	0.484262	24	20	47216	0.857473
Isoleucyl-Tryptophan	0.00048612	24	6	1179.78	0.00524837	0.0809096	24	4	960.603	0.327939	0.0359403	24	6	1472.4	0.156597
2-Isopropylmalic acid	0.839459	20	4	294.056	1	1	20	4	140.904	1	1	24	18	63.8134	1
CDP-DG(16:1(9Z)/20:4(5Z,8Z,11Z,14Z))	0.104105	24	2	2861.57	0.206518	0.534948	24	2	4252.46	0.907701	0.262412	24	0	4408.6	0.554841
p-CHLOROPHENYLALANINE	0.00533015	24	16	8243.84	0.0246317	0.0359403	20	16	7637.06	0.239602	1	20	18	3160.11	1
Calenduloside E	0.00754717	24	22	4079.57	0.0313182	0.00371463	20	0	2596.81	0.0924868	0.00754717	20	0	2607.68	0.0538453
N-Acetyl desmethyl frovatriptan	0.000953487	24	6	3934.62	0.00802244	0.0925074	24	6	710.6	0.35777	0.00904963	24	6	2537.91	0.0627304
Traumatin	1	24	6	22.9525	1	1	0	0	0	1	1	0	0	0	1
Retrofractamide C	0.0125645	24	6	5525.73	0.0470205	1	24	6	84.8118	1	1	0	0	0	1
gamma-Glutamylphenylalanine	0.132795	24	0	287.252	0.248102	0.167981	20	6	221.707	0.439778	0.397664	24	6	1572.04	0.754511
Asparaginyl-Valine	0.0199069	24	8	3123.08	0.060115	1	20	4	15562.2	1	0.0809096	24	8	5938.87	0.26393
Hydroxylated N-acetyl desmethyl frovatriptan	0.00371463	24	6	2379.96	0.0184222	0.324227	24	6	1452.56	0.648454	0.0105521	24	6	2945.52	0.0656814
N-despropyl ropinirole	0.000190019	24	6	797.791	0.00340916	0.0549382	24	4	537.951	0.295263	0.0105521	24	6	1014.94	0.0656814
2-(3-Hydroxyphenyl)ethanol 1'-glucoside	0.440963	24	0	128.934	0.649728	0.585635	0	0	0	0.946324	1	20	16	476.089	1
13,14-dihydro-15-keto-PGE1	0.0105521	20	8	1165.79	0.0402299	0.839459	24	6	297.063	1	0.167981	24	6	311.827	0.426064
4-Hydroxycinnamoylagmatine	0.0172419	24	2	296.362	0.0566985	1	0	0	0	1	0.703462	24	6	583.195	1
2',2'-Difluorodeoxyuridine	0.000307062	24	6	19800.9	0.00430592	0.29332	24	6	10216.6	0.620191	9.14908e-05	24	8	10506.9	0.00772742
Josamycin	1	24	0	129390	1	1	24	0	180062	1	0.262412	24	22	179370	0.554841
Capsicoside C	0.0145769	24	4	22586.2	0.0485897	0.0268891	24	4	28025.7	0.201256	0.0475564	24	2	46440.2	0.185958
PGP(a-13:0/a-17:0)	0.00172835	24	6	34762.4	0.0112759	0.0623201	24	6	41606.3	0.298159	0.000190019	24	6	61592.4	0.00772742
1alpha-Hydroxy-2-methylene-19-nor-(20S)-bishomopregnacalciferol	0.132795	20	16	150932	0.248102	0.703462	24	4	166130	1	0.104105	24	14	403587	0.307526
Isoleucyl-Lysine	0.00904963	24	6	406.81	0.0372992	0.77146	24	4	244.255	1	0.000396591	24	6	192.605	0.012096
3-Hydroxysebacic acid	0.00313366	24	2	1687.12	0.0169914	0.132795	20	6	2656.09	0.389448	1	20	4	8135.68	1
Didanosine	0.77146	24	0	37.6789	1	0.995356	0	0	0	1	1	24	22	316.689	1
N-(6-aminohexanoyl)-6-aminohexanoic acid	0.00115194	24	6	11566.6	0.00867514	0.0475564	24	4	9202.04	0.262528	0.0623201	24	6	9838.17	0.222311
(3S,7E,9S)-9-Hydroxy-4,7-megastigmadien-3-one 9-glucoside	0.0623201	24	6	551442	0.137736	1	20	10	168088	1	0.210777	24	8	75182.7	0.488874
{[6-(5,7-dihydroxy-4-oxo-2-phenyl-3,4-dihydro-2H-1-benzopyran-8-yl)-3,4,5-trihydroxyoxan-2-yl]methoxy}sulfonic acid	1	0	0	0	1	1	0	0	0	1	1	20	14	48960.3	1
9Z-Heptadecenal	0.995356	20	10	118.983	1	1	20	6	161.47	1	1	20	6	200.768	1
1-[(5-Amino-5-carboxypentyl)amino]-1-deoxyfructose	0.0359403	24	6	8475.08	0.0917305	1	20	10	522.133	1	1	20	10	1075.14	1
10-Hydroxy-8-nor-2-fenchanone glucoside	1	20	12	657.596	1	0.167981	24	14	1158.96	0.439778	1	20	6	41.7659	1
L-3-Phenyllactic acid	0.839459	20	6	1317.68	1	0.995356	24	10	870.558	1	0.262412	24	6	2740.23	0.554841
Methionine sulfoximine	1	20	6	8304	1	0.534948	20	12	3161.18	0.907701	0.0809096	24	4	46030.3	0.26393
Flecainide	0.000307062	20	6	1067.8	0.00430592	0.0623201	24	6	559.716	0.298159	0.00452239	24	6	828.722	0.041174
5-hydroxy-8-(2-hydroxypropan-2-yl)-4-(2-hydroxypropyl)-2H,8H,9H-furo[2,3-h]chromen-2-one	0.0145769	24	18	25232.2	0.0485897	1	24	22	36209.6	1	1	20	14	108905	1
N-(2E,4E,10E,12Z-tetradecatetraen-8-yn-oyl) isobutylamine	0.995356	24	8	14362	1	0.397664	24	10	77659.3	0.726273	1	20	6	27342.7	1
α-CEHC	0.0268891	24	12	479.411	0.0754131	0.0475564	20	14	228.974	0.262528	1	20	12	68.2437	1
Ethisterone	0.703462	24	8	441.843	0.929819	0.397664	20	6	543.55	0.726273	0.0475564	24	10	315.368	0.185958
Domoic acid	0.0145769	20	10	1749.71	0.0485897	0.484262	24	0	1795.6	0.835642	0.0475564	24	4	2871.32	0.185958
N-Acetyl-L-aspartic acid	0.484262	20	0	20.9613	0.688577	1	20	6	18.2824	1	0.262412	0	0	0	0.554841
N-Ornithyl-L-taurine	0.00533015	24	8	1767.43	0.0246317	0.0925074	24	8	1285.98	0.35777	1	20	4	3542.97	1
L-Agaritine	0.189379	20	0	4.62005	0.334844	1	0	0	0	1	1	0	0	0	1
5-Acetylamino-6-amino-3-methyluracil	1	20	12	325.025	1	1	24	10	172.56	1	1	20	18	1913.27	1
all-trans-7-hydroxyhexadeca-2,4,8,10-tetraenoic acid	0.0268891	24	14	716.218	0.0754131	0.104105	20	14	438.864	0.35777	1	24	10	161.835	1
(-)-Jolkinol A	0.167981	24	4	4481.85	0.300054	0.262412	20	4	7214.14	0.568638	0.0359403	24	0	6624.85	0.156597
Zanamivir	0.000620574	24	6	151.937	0.00630917	0.262412	24	6	65.6665	0.568638	0.150388	24	6	187.257	0.401474
Butyl 3-O-caffeoylquinate	0.104105	20	10	652.344	0.206518	1	20	2	1362.41	1	0.397664	24	10	1147.43	0.754511
N-palmitoyl threonine	0.210777	20	10	5.4509	0.358144	1	20	6	136.084	1	0.0809096	24	8	95.7308	0.26393
Wanepimedoside A	0.262412	20	16	1057.1	0.42403	0.484262	24	18	956.507	0.835642	1	24	18	1072.63	1
2-methyl-dodecanedioic acid	3.91291e-05	24	4	365020	0.00227322	0.0623201	20	6	340817	0.298159	0.210777	24	6	286531	0.488874
Rifamycin W	0.00048612	24	18	3864.56	0.00524837	0.0809096	24	20	4610.38	0.327939	0.0145769	20	16	11143.7	0.0827155
Cardanoldiene	0.839459	20	6	326.399	1	0.29332	20	6	186.882	0.620191	0.995356	24	6	213.661	1
N-Undecylbenzenesulfonic acid	0.0145769	24	12	37813	0.0485897	0.585635	24	16	7020.72	0.946324	1	20	4	9607.51	1
Isoleucylproline	0.00115194	20	8	1770.02	0.00867514	0.0417483	20	6	449.061	0.262528	0.0359403	24	6	407.324	0.156597
Kurilensoside G	0.0105521	24	4	2227.62	0.0402299	1	20	6	1049.27	1	1	24	22	784.791	1
2-[2,4,6-trihydroxy-3-(3-methylbut-2-en-1-yl)phenyl]acetic acid	0.0549382	20	0	136.869	0.128894	1	20	6	322.719	1	0.0475564	24	6	2801.02	0.185958
3'-Hydroxy-HT2 toxin	0.00144015	24	18	1721.83	0.0107133	0.000620574	24	16	1790.38	0.0473188	0.0105521	24	18	2811.63	0.0656814
5-Deoxydiplosporin	0.0359403	20	6	306.693	0.0917305	0.0716149	24	8	304.524	0.327939	1	20	4	924.264	1
LysoPE(0:0/20:4(5Z,8Z,11Z,14Z))	0.132795	20	10	50.7492	0.248102	1	20	6	695.83	1	0.000755029	20	8	527.298	0.0143927
Proacaciberin	0.397664	24	0	10348.8	0.590926	1	24	0	25187.6	1	0.262412	24	8	74598.9	0.554841
Nordalbergin	1	24	12	270.112	1	0.11845	0	0	0	0.389448	1	24	12	78.1115	1
Hypoxanthine	0.839459	24	2	331.366	1	1	20	6	263.722	1	0.484262	24	8	550.096	0.857473
Tridecanoylglycine	0.0268891	24	6	48290.2	0.0754131	0.150388	24	8	195.343	0.430689	1	20	12	879.156	1
N-Acetylgalactosamine 4-sulphate	0.0125645	24	0	156.858	0.0470205	0.839459	0	0	0	1	1	0	0	0	1
Isopentyl beta-D-glucoside	0.0172419	24	0	269.049	0.0566985	0.00214052	20	6	142.183	0.0819546	0.0359403	20	6	980.161	0.156597
Nystatin A3	1	24	18	1504.87	1	1	20	0	5345.67	1	0.484262	20	18	7239.46	0.857473
PA(13:0/0:0)	0.000115015	24	6	403856	0.0030504	0.210777	24	6	363588	0.495468	0.00172835	24	6	722236	0.0231713
Ilicifolinoside A	1	20	18	177.23	1	0.000396591	20	6	198.535	0.0395377	0.150388	24	2	609.779	0.401474
Ribothymidine	0.000190019	24	4	1088.88	0.00340916	0.484262	24	6	119.51	0.835642	0.000620574	24	8	291.791	0.0140204
Acetylcysteine	1	20	6	3133.27	1	1	24	10	9602.61	1	1	20	0	118870	1
Asticolorin A	1	20	16	20975.5	1	0.585635	24	2	40724.4	0.946324	1	20	16	37629.8	1
28-Glucosyl-30-methyl-3b,23-dihydroxy-12-oleanene-28,30-dioate 3-[arabinosyl-(1->3)-glucuronide]	1	24	12	4253.64	1	0.0268891	20	0	29129.4	0.201256	0.397664	20	0	15479.3	0.754511
N-Acetyl-a-neuraminic acid	0.0199069	24	0	1759.92	0.060115	0.0623201	20	4	349.506	0.298159	0.0172419	20	2	116.092	0.0922595
Fumonisin A2	0.0359403	24	20	3005.68	0.0917305	0.0475564	24	20	3650.16	0.262528	0.0105521	24	22	9231.89	0.0656814
Dodecanedioic acid	0.00115194	24	2	253040	0.00867514	1	20	4	457825	1	0.104105	24	6	808412	0.307526
Betavulgaroside VIII	1	20	8	621.009	1	0.29332	20	4	3053.44	0.620191	1	20	0	2192.72	1
N-[(Ethoxycarbonyl)methyl)-p-menthane-3-carboxamide	1	24	10	210.302	1	1	0	0	0	1	1	0	0	0	1
Pyridine N-oxide glucuronide	0.00255268	24	6	983.896	0.0144179	0.397664	24	2	170.397	0.726273	0.104105	24	6	801.215	0.307526
4-Hydroxyretinoic acid glucuronide	0.484262	24	18	3351.42	0.688577	0.0475564	20	0	11283	0.262528	0.995356	20	16	15300.7	1
Plicamycin	0.210777	24	2	510.947	0.358144	0.534948	24	2	931.872	0.907701	1	20	2	1567.88	1
8-Epideoxyloganin	0.11845	24	0	39.3885	0.233456	0.703462	0	0	0	1	1	20	16	102.294	1
Thyrotropin releasing hormone	0.0145769	24	14	1669.2	0.0485897	0.0809096	20	16	1628.56	0.327939	1	24	12	747.826	1
DL-2-hydroxy stearic acid	0.0809096	20	10	67.1645	0.167022	0.0105521	20	8	376.434	0.13993	1	20	4	327.608	1
3,4,5-Trimethoxycinnamic acid	0.0475564	20	0	4551.23	0.113318	1	20	6	2107.39	1	0.484262	20	2	11817.2	0.857473
Vildagliptin	0.000755029	24	6	18401.9	0.00667489	0.0172419	24	6	5961.1	0.191229	0.000190019	24	6	10990.6	0.00772742
2-Ethylacrylylcarnitine	0.00754717	20	6	12087	0.0313182	0.995356	20	6	10733.4	1	0.703462	24	4	9866.29	1
Indoxyl glucuronide	0.167981	24	0	19445.9	0.300054	1	20	8	12068.8	1	1	24	22	46822.2	1
Imiquimod	2.18921e-05	24	4	9305.53	0.0014838	0.0268891	20	6	3556.54	0.201256	0.0809096	24	8	6047.69	0.26393
Glycerol 1-(5-hydroxydodecanoate)	0.0475564	24	6	78212.7	0.113318	0.703462	24	4	108930	1	6.79668e-05	24	6	112139	0.00690995
1-hydroxytacrine	0.00533015	24	6	7742.87	0.0246317	0.839459	20	12	13793	1	0.104105	20	10	6898.19	0.307526
alpha-Solanine	0.132795	24	2	18182.9	0.248102	0.262412	24	2	19243.2	0.568638	0.262412	24	2	20868.3	0.554841
Valyl-Tryptophan	0.00048612	24	6	346.586	0.00524837	0.104105	24	6	274.217	0.35777	0.0359403	24	6	385.05	0.156597
Sarmentosin	0.189379	24	22	876.986	0.334844	0.189379	20	4	245.76	0.483352	0.0417483	24	22	3541.35	0.177467
Neuromedin C 1-8	0.0623201	24	4	23895.1	0.137736	0.104105	20	6	19214	0.35777	0.210777	24	4	15574.2	0.488874
TWS119	0.0314147	24	2	13.7684	0.0859326	0.397664	20	6	0.302723	0.726273	0.189379	24	6	1689.16	0.476376
CDP-DG(20:4(5Z,8Z,11Z,14Z)/22:6(4Z,7Z,10Z,13Z,16Z,19Z))	1	20	2	6868.97	1	1	24	0	20819.3	1	0.484262	24	0	22926.2	0.857473
Merodesmosine	0.210777	24	20	1962.07	0.358144	0.0268891	24	20	9479.42	0.201256	0.0623201	24	22	8004.81	0.222311
Angelicin	0.995356	24	0	19074.7	1	1	20	8	16281.4	1	0.995356	24	20	18859.9	1
8-[2-(acetyloxy)-1-hydroxypropan-2-yl]-2-oxo-2H,8H,9H-furo[2,3-h]chromen-9-yl (2E)-2-methylbut-2-enoate	0.00172835	24	6	51531	0.0112759	0.132795	24	8	25102.3	0.389448	0.00048612	24	10	40845.4	0.0123555
Aspartyl-Tyrosine	0.000190019	24	6	5379.32	0.00340916	0.236595	20	6	3584.48	0.540534	0.0359403	24	6	6453.77	0.156597
Dihydrozeatin-O-glucoside	0.000190019	24	4	10118.8	0.00340916	0.0809096	20	6	6668.2	0.327939	0.917407	24	6	5344.76	1
Methionyl-Tyrosine	1	20	6	101.727	1	0.360946	20	6	244.209	0.705695	0.917407	24	6	151.613	1
Val-Val-Val	0.132795	20	4	1132.05	0.248102	0.397664	20	2	1271.63	0.726273	1	24	22	1166.43	1
Pseudomonine	0.167981	24	2	777.067	0.300054	0.210777	24	4	2158.67	0.495468	1	20	4	992.255	1
9,10-DiHOME	0.324227	24	14	173.036	0.502614	0.585635	20	6	143.4	0.946324	0.484262	24	20	158.225	0.857473
Methylmalonylcarnitine	6.79668e-05	24	6	541074	0.00276398	0.0145769	24	4	420646	0.16937	0.0199069	24	6	757475	0.102909
Tyrosyl-Phenylalanine	0.00048612	24	6	533.716	0.00524837	0.0172419	24	6	426.501	0.191229	0.000307062	24	6	617.758	0.00960552
Dehydroepiandrosterone sulfate	0.0105521	24	6	1692.61	0.0402299	0.703462	24	8	735.745	1	0.104105	24	8	1167.52	0.307526
13-OxoODE	0.00754717	20	8	569.202	0.0313182	0.0417483	20	8	117.302	0.262528	0.104105	20	8	132.709	0.307526
Deptropine	0.0199069	20	4	45083.5	0.060115	0.585635	20	4	35804.1	0.946324	1	24	22	36967.6	1
Phenylalanyl-Glycine	0.534948	24	2	130.125	0.754493	0.839459	20	6	148.495	1	0.0145769	24	6	758.419	0.0827155
Cholestane-3,7,12,25-tetrol-3-glucuronide	0.132795	24	20	517.46	0.248102	1	24	0	992.198	1	0.0623201	24	20	3349.47	0.222311
(23S,24R,25S)-23,24-dihydroxy-spirost-5-en-3beta-yl O-alpha-L-rhamnopyranosyl-(1-2)-beta-D-glucopyranoside	0.0475564	24	2	20835.3	0.113318	0.0925074	24	2	13236.1	0.35777	0.11845	24	2	8427.32	0.344891
Succinylcarnitine	0.000307062	24	6	134875	0.00430592	0.00754717	24	6	84870.3	0.118045	0.00371463	24	6	155148	0.0354051
Oripavine	1	20	4	750.001	1	0.484262	24	22	6503.31	0.835642	0.262412	24	20	2828.93	0.554841
1,2,10-Trihydroxydihydro-trans-linalyl oxide 7-O-beta-D-glucopyranoside	0.00533015	24	2	150277	0.0246317	1	20	4	14941.6	1	0.0623201	24	4	33339.7	0.222311
N-Gluconyl ethanolamine phosphate	0.0809096	0	0	0	0.167022	0.839459	0	0	0	1	1	24	0	178.605	1
Thymidine	0.00048612	24	4	13303.3	0.00524837	0.0623201	24	6	6611.23	0.298159	0.000115015	24	8	5021.32	0.00772742
CDP-DG(a-13:0/i-14:0)	0.0199069	24	16	3791.88	0.060115	0.0475564	24	20	3538.6	0.262528	0.00754717	24	18	4592.14	0.0538453
1,5-Dibutyl methyl hydroxycitrate	0.0716149	24	0	276.524	0.156577	0.189379	20	6	150.081	0.483352	0.236595	24	4	1615.06	0.542566
N-Undecanoylglycine	0.0268891	24	12	1648.94	0.0754131	0.397664	20	14	1062.67	0.726273	1	20	12	798.929	1
(2R,6x)-7-Methyl-3-methylene-1,2,6,7-octanetetrol 2-glucoside	0.00371463	24	2	3476.21	0.0184222	0.995356	20	6	3386.33	1	1	20	4	6680.53	1
3-methyl-dodecanedioic acid	6.79668e-05	24	6	55978.4	0.00276398	0.00754717	24	4	33329.7	0.118045	0.00371463	24	6	111688	0.0354051
Doxorubicin-semiquinone	1	20	10	22148.4	1	1	20	4	21666.3	1	0.104105	24	4	43763.4	0.307526
Dide-O-methylsimmondsin	0.0145769	24	20	1533.89	0.0485897	0.484262	24	22	1315.1	0.835642	0.210777	24	20	2547.54	0.488874
Methionyl-Phenylalanine	4.93146e-07	24	6	180.294	0.000601638	0.397664	20	8	45.4253	0.726273	0.0268891	24	8	231.901	0.130177
2'-Hydroxybiphenyl-2-sulfinate	1	0	0	0	1	1	0	0	0	1	1	20	18	18789	1
Tetrahydroneopterin	0.262412	24	2	13514.9	0.42403	0.839459	24	0	6618.02	1	0.104105	20	12	9257.94	0.307526
desethyletomidate	1	20	14	149532	1	1	20	2	114960	1	0.0809096	20	10	10079.1	0.26393
1-O-(8R-hydroxy-8-methyl-3Z,9-decadienoyl)-beta-D-glucopyranose	0.262412	24	6	3656.92	0.42403	1	20	4	2317.74	1	0.00754717	24	8	3616.3	0.0538453
Valganciclovir	1	20	10	1990.67	1	0.0475564	24	2	3798.58	0.262528	0.00754717	20	4	3078.49	0.0538453
Gamma-Aminobutyryl-lysine	0.000115015	24	6	17858.3	0.0030504	0.0809096	24	6	19189.6	0.327939	0.132795	24	8	28849.2	0.359225
PC(8:0/0:0)	0.000755029	24	4	1178.22	0.00667489	0.0809096	20	6	548.98	0.327939	1	20	4	362.993	1
Quebrachidine	0.104105	24	14	1763.69	0.206518	0.839459	20	16	4688.26	1	3.91291e-05	24	18	5773.03	0.00653285
Isoamyl isothiocyanate	1	20	18	10728.2	1	1	24	18	4857.26	1	1	20	6	3650.14	1
Dicyclohexyl disulfide	0.210777	24	0	206124	0.358144	1	24	0	389547	1	1	20	2	413502	1
3'-Sialyl-3-fucosyllactose	0.00255268	24	18	2750.72	0.0144179	0.189379	24	20	599.946	0.483352	0.644548	24	16	3181.4	1
Valyl-Hydroxyproline	0.167981	24	0	457.649	0.300054	0.995356	20	4	235.969	1	1	20	2	436.292	1
5,4'-Dihydroxy-6-C-prenylflavanone 4'-xylosyl-(1->2)-rhamnoside	0.0475564	24	4	1077.23	0.113318	0.236595	24	0	1547.84	0.540534	1	24	6	488.794	1
Isodecenoic acid	0.00754717	24	14	364.599	0.0313182	0.132795	24	12	154.271	0.389448	1	24	12	91.0061	1
Cycloserine	0.703462	24	0	189248	0.929819	1	20	6	438484	1	0.585635	24	4	294722	0.973399
Hydroxyfluoroprednisolone butyrate	0.0925074	24	2	459.608	0.189679	0.484262	20	6	140.212	0.835642	0.995356	24	4	2674.62	1
Sphenostylin C	0.324227	24	6	89676.2	0.502614	0.484262	24	6	201008	0.835642	0.585635	24	10	59575.2	0.973399
1-(beta-D-Ribofuranosyl)-1,4-dihydronicotinamide	0.484262	20	14	1093	0.688577	0.00533015	24	22	8188.53	0.098527	0.104105	20	16	10622.5	0.307526
Phenylgalactoside	0.0359403	24	18	19000.1	0.0917305	0.104105	24	20	31071.9	0.35777	1	20	16	23384.9	1
(6E,8E)-4,6,8-Megastigmatriene	0.0475564	24	14	315.707	0.113318	0.324227	20	16	300.685	0.648454	0.585635	20	16	155.06	0.973399
Methyl 3-carbazolecarboxylate	0.262412	20	16	5690.04	0.42403	1	24	0	5607.89	1	0.397664	24	6	7412.78	0.754511
(Z)-3-Hexenal	0.0145769	24	12	915.162	0.0485897	0.167981	20	16	460.357	0.439778	1	24	12	297.59	1
Physapubenolide	0.00255268	24	4	799.883	0.0144179	0.360946	20	6	1187.6	0.705695	1	20	4	2536.12	1
Aryl beta-D-glucoside	0.00754717	24	16	49366.5	0.0313182	0.0268891	24	20	115106	0.201256	0.0809096	20	14	94867.7	0.26393
L-Gizzerosine	1	20	16	2391.72	1	0.360946	24	6	557.677	0.705695	0.0809096	24	2	51.3534	0.26393
Hoduloside VII	1	20	16	7427.37	1	1	20	14	4974.88	1	0.11845	24	14	5909.33	0.344891
2-(Arabinosylamino)-3-(glucosylamino)propanenitrile	0.0145769	24	14	882.148	0.0485897	0.0145769	20	16	932.973	0.16937	0.995356	20	18	553.351	1
EI-1511-3	1	20	6	72379.5	1	1	20	8	65779.8	1	1	20	4	110196	1
Hirsutic acid C	0.000190019	24	6	18457.9	0.00340916	0.167981	24	6	8998.73	0.439778	0.0145769	24	6	28619.5	0.0827155
Lamioside	0.023398	24	0	78.7367	0.0696234	0.236595	0	0	0	0.540534	1	20	4	895.223	1
Capsianoside II	1	24	18	4727.03	1	1	20	2	30629.9	1	0.0145769	20	0	29749.5	0.0827155
2alpha,7beta,15beta,18-tetraacetoxy-cholest-5-en-3alpha-ol	1	24	0	750.284	1	0.29332	24	22	1042.63	0.620191	0.00024854	24	16	3256.87	0.00918845
Capillanol	0.0145769	20	0	49763.8	0.0485897	0.397664	20	6	37862.5	0.726273	1	24	22	14008.9	1
OOV-PE	0.0145769	20	10	18928.2	0.0485897	0.397664	24	16	32842.4	0.726273	1	20	8	6025.91	1
PA(13:0/18:4(6Z,9Z,12Z,15Z))	0.324227	24	6	4928.19	0.502614	0.397664	20	14	1280.99	0.726273	1	20	4	2196.14	1
Tobramycin	0.839459	24	6	17005.1	1	1	20	6	3991.98	1	0.167981	24	8	4129.89	0.426064
Momordicoside E	1	20	0	722.218	1	1	0	0	0	1	1	0	0	0	1
Plastoquinol-1	0.0475564	20	8	36549.2	0.113318	0.703462	20	0	8197.85	1	1	20	2	15139.9	1
PGP(16:0/16:0)	1	20	2	1642.91	1	1	0	0	0	1	1	20	6	232.751	1
Dihydrozeatin-9-N-glucoside	0.262412	20	6	3463.39	0.42403	0.132795	24	6	5815.97	0.389448	0.210777	24	4	4438.08	0.488874
3,12-Dioxochola-1,4,9(11)-trien-24-oic Acid	0.0125645	24	22	10453.4	0.0470205	0.0925074	24	22	13308	0.35777	5.35479e-05	20	0	8155.17	0.00653285
3-O-(beta-D-glucopyranosyl-(1->6)-beta-D-glucopyranosyl) ethyl 3-hydroxyoctanoate	1	24	22	5201.9	1	0.104105	24	0	23542	0.35777	0.262412	20	0	23615.9	0.554841
6-(hydroxymethyl)-7-methoxy-2H-chromen-2-one	1	20	18	555.843	1	1	24	0	432.222	1	0.210777	24	14	485.262	0.488874
Valyl-Valine	0.0105521	24	2	60.3786	0.0402299	0.484262	0	0	0	0.835642	1	0	0	0	1
Genipin	0.0268891	24	6	33917	0.0754131	0.0199069	24	4	18680.1	0.19275	0.262412	24	4	12429.3	0.554841
Gravacridonetriol glucoside	0.995356	24	0	805.05	1	0.839459	0	0	0	1	1	24	22	716.349	1
Cyanidin 3-rutinoside	0.00048612	24	6	20865.2	0.00524837	0.0623201	24	8	11231.2	0.298159	0.0475564	24	6	24063.6	0.185958
Dehydrosoyasaponin I	0.484262	20	8	1760.45	0.688577	1	20	2	6883.14	1	0.00371463	24	2	4405.13	0.0354051
Agrocybenine	0.484262	24	10	586.896	0.688577	0.210777	20	10	1081.23	0.495468	0.104105	24	10	1510.2	0.307526
OR-1855	0.167981	20	0	33901.3	0.300054	0.703462	24	16	20456.8	1	0.585635	24	16	30423.8	0.973399
[(3-methyl-2-oxo-4-phenylbut-3-en-1-yl)oxy]sulfonic acid	0.167981	24	0	7947.75	0.300054	1	20	6	2928.73	1	0.839459	24	22	21244.8	1
Narceine	0.00172835	24	6	5039.56	0.0112759	0.00533015	24	4	6485.51	0.098527	1	20	0	5785.83	1
Farnesyl Thiosalicylic Acid	0.262412	20	6	7713.76	0.42403	1	20	10	13436.2	1	0.839459	20	2	6506.33	1
2-Hydroxydecanedioic acid	0.995356	20	4	370.556	1	0.104105	24	22	2651.88	0.35777	0.0268891	24	0	2612.55	0.130177
Samandarine	0.585635	20	16	16538.3	0.801879	0.262412	24	4	20620.6	0.568638	0.262412	20	10	18845.9	0.554841
Leucyl-Tryptophan	0.484262	24	2	15540.7	0.688577	1	20	4	18575	1	0.585635	20	14	70079.7	0.973399
Talaromycin A	0.00214052	24	4	11021.2	0.0138171	0.0172419	20	6	5909.89	0.191229	0.00754717	24	6	14751.5	0.0538453
13-Hydroxyabscisic acid	3.12721e-06	24	4	14668.4	0.00076304	0.0268891	20	6	5702.47	0.201256	0.0623201	24	6	9335.29	0.222311
Ptelatoside A	0.00754717	24	8	4080.75	0.0313182	0.360946	24	4	3973.83	0.705695	9.14908e-05	24	6	5726.21	0.00772742
Phenylalanylproline	0.000190019	20	8	1853.23	0.00340916	0.585635	24	6	1155.44	0.946324	0.00172835	24	4	937.533	0.0231713
N-[(3a,5b,7a)-3-hydroxy-24-oxo-7-(sulfooxy)cholan-24-yl]-Glycine	0.000190019	24	4	7528.94	0.00340916	0.995356	20	6	5532.75	1	1	20	14	4259.69	1
PA(20:4(5Z,8Z,11Z,14Z)/0:0)	0.132795	24	6	449105	0.248102	1	20	10	57358	1	0.210777	24	6	34933	0.488874
5-Heptyltetrahydro-2-oxo-3-furancarboxylic acid	0.132795	24	2	796.14	0.248102	1	20	6	1613.8	1	1	20	16	1316.79	1
Ssioriside	0.839459	24	20	16366.7	1	0.167981	20	0	4746	0.439778	1	20	2	14583.1	1
8-O-Methyloblongine	0.484262	24	12	2390.06	0.688577	0.585635	24	8	2301.78	0.946324	1	20	10	3027.04	1
3-Dimethylallyl-4-hydroxymandelic acid	0.0925074	24	0	3458.66	0.189679	0.262412	20	6	4180.6	0.568638	0.0145769	24	6	15978.2	0.0827155
alpha,4,2'-Trihydroxy-4-O-geranyldihydrochalcone	0.0809096	20	8	9720.61	0.167022	0.995356	24	2	6187.67	1	1	20	10	9587.63	1
Naftifine	0.000115015	24	4	4532.54	0.0030504	0.0623201	24	6	2650.4	0.298159	0.484262	24	4	4194.18	0.857473
Docosahexaenoic Acid-d5	0.397664	20	16	5887.38	0.590926	0.703462	20	6	6997.15	1	0.11845	24	12	13816.9	0.344891
16-fluoro-7Z-hexadecenoic acid	0.167981	24	16	8270.69	0.300054	0.484262	24	10	6214.27	0.835642	0.585635	24	14	9955.84	0.973399
Triprolidine	0.023398	24	4	11282.6	0.0696234	0.0925074	24	6	5830.92	0.35777	0.0172419	24	6	6324.98	0.0922595
3'-Hydroxy-T2-triol	0.0475564	24	14	10204.1	0.113318	1	20	12	11390.9	1	1	24	12	13525.3	1
sarmentogenin	0.29332	24	12	192.026	0.469619	1	0	0	0	1	1	24	0	26.1331	1
4-hydroxy-5-(4-hydroxy-3-methoxyphenyl)pentanoic acid	0.703462	20	16	4464.6	0.929819	0.00533015	20	12	10811	0.098527	0.00048612	24	8	7939.07	0.0123555
Hydroxyzine	0.0105521	24	12	1088.81	0.0402299	0.397664	20	16	1185.35	0.726273	1	20	12	596.195	1
5-Methylbarbiturate	0.189379	24	4	98.5669	0.334844	1	0	0	0	1	0.00754717	24	6	320.294	0.0538453
Methyl iodide	0.703462	24	12	4515.46	0.929819	0.0475564	20	14	6280.16	0.262528	0.0809096	24	8	4400.33	0.26393
5-(2-Methylpropyl)tetrahydro-2-oxo-3-furancarboxylic acid	0.104105	24	12	108.551	0.206518	0.132795	20	16	82.4407	0.389448	0.0549382	24	8	69.439	0.210109
6-{3,5-dihydroxy-2-[3,4,5-trihydroxy-6-(hydroxymethyl)oxan-2-yl]phenoxy}-3,4,5-trihydroxyoxane-2-carboxylic acid	0.703462	24	10	249.113	0.929819	0.262412	24	0	716.842	0.568638	0.484262	20	12	529.903	0.857473
Dermorphin	0.000115015	24	18	45955.4	0.0030504	0.0145769	20	16	65849.3	0.16937	0.839459	24	18	30815.5	1
Valyl-Proline	0.995356	24	2	54.2749	1	1	24	6	155.154	1	0.0925074	24	4	895.39	0.297781
Artonol D	1	24	18	3090.35	1	0.0809096	24	0	8869.24	0.327939	0.324227	24	0	6821.79	0.648454
8-Butanoylneosolaniol	1	24	18	812.617	1	0.00255268	24	0	1383.18	0.0819546	0.0359403	24	0	1310.87	0.156597
DIPROTIN A	2.31647e-06	24	6	610.78	0.00076304	0.324227	24	6	51.1401	0.648454	0.167981	24	6	373.383	0.426064
DMG-MINO	0.00172835	24	16	7218.52	0.0112759	0.262412	20	16	12190.4	0.568638	1	20	12	4701.69	1
(2E)-4-hydroxy-3-methylbut-2-en-1-yl trihydrogen diphosphate	1	24	22	593.003	1	1	20	8	837.161	1	1	20	6	911.164	1
N-Glycosyl-L-asparagine	0.210777	20	16	26679.6	0.358144	0.104105	24	14	37348.4	0.35777	1	20	10	10693.8	1
4-deoxy-erythronic acid	0.585635	24	6	200.519	0.801879	1	0	0	0	1	0.210777	24	4	223.773	0.488874
2,5-Dimethoxy-4-(2-propenyl)phenol	0.00255268	20	6	16391.1	0.0144179	0.00754717	20	10	3894.02	0.118045	0.0475564	24	8	3468.52	0.185958
Cymorcin monoglucoside	0.0359403	24	22	9600.21	0.0917305	1	24	0	32380.8	1	0.00115194	24	20	30431.4	0.0180176
6-Butyltetrahydro-2H-pyran-2-one	1	20	6	2327.75	1	1	24	10	35375.7	1	1	20	18	251486	1
5S-HETE di-endoperoxide	0.0809096	24	20	63775.8	0.167022	0.0809096	24	20	129408	0.327939	0.00115194	24	20	137402	0.0180176
3-Aminopropane-1,2-diol	1	24	12	259.757	1	0.0475564	24	12	570.007	0.262528	0.104105	24	10	317.114	0.307526
Oxoadipic acid	0.00048612	24	6	3207.82	0.00524837	0.644548	24	6	850.524	1	5.35479e-05	24	8	1233.32	0.00653285
Humilixanthin	1	24	22	1276.55	1	1	24	0	2564.8	1	0.644548	24	22	3812.31	1
Saxagliptin	5.35479e-05	24	4	3672.75	0.00276398	0.0716149	24	6	2697.12	0.327939	0.104105	24	4	8341.23	0.307526
2-Amino-5-nitrobenzophenone	0.000190019	24	6	1161.72	0.00340916	0.00533015	20	8	812.141	0.098527	0.00371463	24	6	726.159	0.0354051
2-(3-Carboxy-3-(methylammonio)propyl)-L-histidine	0.000115015	24	6	3084.03	0.0030504	0.210777	24	2	1183.52	0.495468	1	20	4	720.946	1
Arsenate	0.484262	24	12	15171.1	0.688577	0.995356	20	14	17129.2	1	0.167981	24	8	24807.7	0.426064
Mytilin B	0.0623201	24	16	30729.6	0.137736	1	20	14	32027.6	1	0.00255268	24	20	43053.3	0.0288359
cis-3-Hexenyl b-primeveroside	0.132795	20	0	13563.7	0.248102	0.262412	24	2	19592.7	0.568638	1	20	4	8806.94	1
Luteolin 5-galactoside	0.0623201	24	14	915.868	0.137736	0.0475564	20	16	777.783	0.262528	0.703462	24	18	654.144	1
Caprylic acid	0.0359403	24	12	173.094	0.0917305	0.132795	20	16	56.2391	0.389448	1	24	12	32.8569	1
Fluorofelbamate	1	24	12	1131.47	1	0.0809096	24	12	2557.86	0.327939	0.167981	24	10	1319.56	0.426064
Cheirotoxol	0.0199069	24	16	3258.43	0.060115	0.00144015	24	22	6872.85	0.0702792	0.00643866	24	20	4667.87	0.0523678
Arborine	2.18921e-05	24	18	13503.5	0.0014838	0.00172835	24	20	12945.3	0.0753067	0.167981	24	22	6952.08	0.426064
Mizoribine	0.000307062	24	4	2754.86	0.00430592	0.150388	24	6	878.099	0.430689	0.00214052	24	6	702.234	0.0274887
Calophyllin B	0.0809096	24	0	496.835	0.167022	0.167981	20	4	166.274	0.439778	0.534948	24	0	2455.27	0.93501
N-[4'-hydroxy-(E)-cinnamoyl]-L-aspartic acid	9.14908e-05	24	6	2916.17	0.0030504	0.0716149	24	4	1486.08	0.327939	0.00643866	24	6	4207.92	0.0523678
Myxochelin B	0.262412	20	8	198.623	0.42403	0.839459	24	4	377.149	1	1	20	10	283.802	1
N4-Acetylsulfapyridine	0.0549382	20	8	10.8355	0.128894	1	0	0	0	1	1	20	14	1756.97	1
D-Ribitol 5-phosphate	0.00533015	24	14	1213.68	0.0246317	0.167981	24	16	585.393	0.439778	0.262412	20	12	575.458	0.554841
Validamycin A	0.0549382	24	6	5198.09	0.128894	1	20	6	697.584	1	0.0809096	24	8	614.95	0.26393
1-Hydroxy-10-methylacridone	0.210777	20	16	4886.51	0.358144	1	24	0	5535.87	1	0.0623201	24	6	7801.87	0.222311
Pentazocine cis-alcohol	0.00371463	24	8	547.733	0.0184222	0.644548	0	0	0	1	0.189379	20	10	171.033	0.476376
7-hydroxyolanzapine	0.00754717	24	18	70185.6	0.0313182	0.0145769	24	22	33143.7	0.16937	0.00533015	24	20	298993	0.0445396
SIMMONDSIN	0.00172835	24	6	739332	0.0112759	0.0475564	24	6	392698	0.262528	2.18921e-05	24	6	814199	0.00653285
Marimastat	0.00533015	24	4	2704.83	0.0246317	0.0716149	20	6	708.191	0.327939	1	20	10	1325.2	1
Bleekerine	1	24	6	2650.84	1	1	20	16	4240.19	1	0.210777	24	16	4843.97	0.488874
BECANAMYCIN	0.0623201	24	20	1967.32	0.137736	0.0268891	24	20	6346.11	0.201256	0.000190019	24	20	9741.18	0.00772742
AM2201 6-hydroxyindole metabolite	0.132795	20	4	334.912	0.248102	1	20	8	936.936	1	0.703462	20	0	191.341	1
Caproic acid	0.0145769	20	6	159.187	0.0485897	1	24	6	27.4386	1	0.210777	20	4	37.3149	0.488874
5-Sulfo-1,3-benzenedicarboxylic acid	1	20	18	1078.37	1	0.210777	20	10	207.679	0.495468	1	20	10	355.47	1
beta-Alanine	0.0623201	20	10	708.982	0.137736	0.132795	20	16	339.038	0.389448	0.167981	20	12	59.5105	0.426064
1,7-Dihydroxytacrine	0.262412	24	14	133.68	0.42403	1	24	12	152.979	1	0.585635	20	18	219.939	0.973399
(R)-Prunasin	0.0475564	20	8	1086.16	0.113318	1	20	12	4825	1	1	20	8	1335.08	1
N6,N6,O-Tridemethylpuromycin-5'-phosphate	0.00313366	24	8	1019.01	0.0169914	1	20	4	444.535	1	1	0	0	0	1
Angiotensin IV	0.132795	24	4	4240.78	0.248102	0.104105	20	6	5450.65	0.35777	1	20	4	10519.8	1
zeleplon	0.0199069	24	20	1561.44	0.060115	0.585635	20	2	458.718	0.946324	0.324227	24	18	4601.64	0.648454
Taraxinic acid glucosyl ester	0.00533015	20	4	6003.59	0.0246317	0.0268891	20	4	6337.47	0.201256	0.0475564	24	4	2944.99	0.185958
beta1-Tomatidine	0.0623201	20	8	11517.8	0.137736	0.104105	24	4	27405	0.35777	0.104105	24	4	18079.1	0.307526
PKOOA-PS	0.000115015	24	6	25983.2	0.0030504	0.00255268	24	4	6931.4	0.0819546	0.839459	24	6	12461.6	1
Torvoside G	0.839459	24	6	259.579	1	0.29332	20	6	2374.3	0.620191	1	20	0	1693.78	1
AICAR	1	0	0	0	1	1	0	0	0	1	1	20	14	8052.48	1
Hydroxyanthraquinone	1	24	22	110.97	1	0.29332	24	22	201.591	0.620191	1	20	6	126.486	1
Phosphoserine	0.210777	24	22	7688.52	0.358144	0.0268891	20	6	23262.6	0.201256	0.324227	20	2	1876.9	0.648454
Lividomycin B	0.0475564	24	6	6228.94	0.113318	1	24	0	7634.29	1	0.917407	24	2	12984.1	1
(hydroxymethylidene)carbamic acid	0.585635	20	10	419.801	0.801879	0.132795	20	14	697.816	0.389448	0.0145769	24	10	671.688	0.0827155
Tryptophyl-Glutamate	1	24	12	12177.6	1	0.0475564	20	14	18450.4	0.262528	0.167981	24	8	11148.3	0.426064
Nookatone	0.167981	24	12	70.6798	0.300054	0.210777	24	16	71.9108	0.495468	0.0623201	24	18	139.141	0.222311
trans,trans-Farnesol	1	20	10	53.0372	1	1	20	16	51.7298	1	1	20	16	33.1044	1
Tetranor-8-NO2-CLA	0.0623201	24	14	454.818	0.137736	0.0623201	20	16	511.995	0.298159	1	20	14	340.699	1
pentadecanal	0.0623201	20	10	299.073	0.137736	0.189379	24	16	133.779	0.483352	0.484262	20	14	19.4806	0.857473
7-Aminonitrazepam	0.839459	24	20	3555.45	1	0.210777	20	0	5241.03	0.495468	1	20	16	5712.99	1
Leonuriside A	0.324227	20	12	9662.51	0.502614	0.324227	20	14	12292.4	0.648454	0.262412	24	10	10091.8	0.554841
Tyramine-O-sulfate	1	20	12	2.16916e+06	1	0.0268891	20	14	3.88307e+06	0.201256	0.262412	24	8	2.08856e+06	0.554841
Isoxanthopterin	1	20	12	680618	1	0.0268891	20	14	1.25866e+06	0.201256	0.262412	24	8	625785	0.554841
HA-1077	0.324227	0	0	0	0.502614	0.189379	0	0	0	0.483352	0.00754717	24	6	1176.97	0.0538453
Leu-Gly-Pro	0.0475564	20	8	220.024	0.113318	1	20	4	138.77	1	0.0172419	24	6	210.508	0.0922595
4-methyl-dodecanedioic acid	0.000115015	24	6	635435	0.0030504	0.00371463	20	6	711365	0.0924868	0.0105521	24	6	883132	0.0656814
Diphenoxylate	0.0623201	24	4	88520.3	0.137736	0.0105521	24	6	36828.1	0.13993	0.00255268	24	4	41629	0.0288359
PHHdiA-PE	0.839459	24	20	1530.64	1	0.585635	24	0	5213.94	0.946324	0.262412	20	0	2798.83	0.554841
[(16R)-5,7,10-trihydroxy-8,8,10,12,16-pentamethyl-3-[1-(2-methyl-1,3-thiazol-4-yl)prop-1-en-2-yl]-9-oxo-17-oxa-4-azabicyclo[14.1.0]heptadec-4-en-11-yl]oxidanesulfonic acid	0.00172835	24	6	3780.16	0.0112759	1	20	6	1610.1	1	0.00904963	24	6	4945.95	0.0627304
LysoPE(0:0/22:5(4Z,7Z,10Z,13Z,16Z))	0.484262	20	2	3008.66	0.688577	0.210777	20	2	12046.1	0.495468	0.0199069	24	0	19146.3	0.102909
(4E,8E,9Me-d19:2)sphingosine	0.210777	20	16	16983.6	0.358144	0.397664	20	6	18451.1	0.726273	0.0716149	24	12	37755.5	0.251064
Dimethylarsinous acid	0.29332	20	0	46.6744	0.469619	1	20	8	83.6977	1	0.210777	24	20	1204.94	0.488874
2-C-Methyl-D-erythritol 4-phosphate	0.324227	20	0	1315.82	0.502614	0.132795	20	6	1615.77	0.389448	1	24	22	299.077	1
2,3-Diphenylpyrazine	0.00255268	24	16	65321.5	0.0144179	0.000190019	24	20	67297.1	0.0257581	0.210777	20	16	50668.9	0.488874
(+/-)-3-(Ethylthio)butanol	0.0809096	24	4	83.9388	0.167022	1	0	0	0	1	0.29332	20	8	135.777	0.615921
5-Ethyl-2,3-dimethylpyrazine	0.0268891	24	12	470.085	0.0754131	0.0475564	20	16	250.145	0.262528	0.703462	20	12	144.33	1
2,5-Dimethyl-3-propylpyrazine	0.0359403	24	12	331.566	0.0917305	1	20	14	108.31	1	1	20	12	70.824	1
Glutamyl-Leucine	0.839459	20	12	5093.11	1	0.132795	20	14	12175	0.389448	0.703462	24	10	3479.81	1
2-O-(beta-D-galactopyranosyl-(1->6)-beta-D-galactopyranosyl) 2S-hydroxytridecanoic acid	0.00371463	24	4	327811	0.0184222	0.440963	24	8	32260	0.79114	0.0417483	24	10	78204.8	0.177467
Cyclocalopin D	0.104105	24	0	92756.4	0.206518	1	24	0	63411.2	1	0.132795	24	2	135354	0.359225
PG(14:0/0:0)	1	20	16	20831.5	1	0.484262	20	6	42140.8	0.835642	0.484262	24	4	83173.7	0.857473
Hydrocortisone sodium succinate	0.132795	20	4	92473.7	0.248102	0.132795	24	6	125721	0.389448	0.00371463	24	2	200337	0.0354051
Aspartyl-Glutamate	0.0549382	24	2	70.1062	0.128894	0.77146	0	0	0	1	1	20	2	370.601	1
Physalin M	0.0199069	24	20	16357.5	0.060115	0.00255268	24	18	25534.7	0.0819546	0.00754717	24	18	30315.5	0.0538453
Mycinamicin IV	1	24	0	56404	1	0.0475564	24	22	467832	0.262528	0.00754717	20	0	476813	0.0538453
Neopetasitenine	0.00115194	20	10	2508.19	0.00867514	0.00533015	24	14	2415.46	0.098527	0.132795	20	10	2008.04	0.359225
Iminoglycine	0.703462	24	12	350.069	0.929819	0.262412	20	14	470.503	0.568638	0.0809096	24	10	343.038	0.26393
Neocnidilide	0.585635	20	6	123.287	0.801879	0.0809096	20	12	259.628	0.327939	1	20	6	104.472	1
2,4-Dimethyloxazole	1	24	12	944.065	1	0.0268891	20	14	1883.65	0.201256	0.132795	24	10	1484.4	0.359225
Histidinyl-Glycine	0.0199069	24	6	1416.27	0.060115	1	0	0	0	1	1	0	0	0	1
2-Pentadecanone	0.484262	20	10	16.2218	0.688577	1	24	22	37.5112	1	1	20	10	20.1775	1
(2RS,5RS)-(E)-2-(2-Phenylethenyl)-1,3-dioxan-5-ol	2.18921e-05	24	18	3582.93	0.0014838	0.104105	24	18	3089.63	0.35777	0.00371463	24	18	6659.84	0.0354051
N2-Acetyl-L-aminoadipate	0.210777	24	8	245.977	0.358144	1	24	0	454.912	1	0.440963	24	8	418.711	0.826382
LysoPA(20:4(8Z,11Z,14Z,17Z)/0:0)	0.000755029	20	4	281030	0.00667489	0.397664	24	4	111757	0.726273	0.0105521	24	2	146844	0.0656814
Mabiogenin 3-[rhamnosyl-(1->6)-glucoside]	0.00255268	20	6	1505.08	0.0144179	0.440963	24	6	1227.73	0.79114	1	20	4	3336.33	1
Cinnamoside	0.0809096	24	16	27790.8	0.167022	1	20	8	67729.9	1	1	20	0	168819	1
Glycopeptide	0.995356	24	14	1502.57	1	1	20	8	4301.49	1	1	24	6	8606.66	1
Pacific Ciguatoxin 4A	1	24	18	1824.04	1	1	20	0	2621.99	1	1	24	22	5858.87	1
3-Feruloyl-1,5-quinolactone	0.703462	24	6	7768.76	0.929819	1	24	6	11945.1	1	0.324227	20	12	8049.8	0.648454
Hydroxytetrabenazine glucuronide	0.0268891	24	6	4310.14	0.0754131	0.703462	24	6	7297.33	1	0.0475564	24	4	8090.57	0.185958
Moexipril	6.21274e-06	24	6	62354.6	0.00108279	0.0359403	24	6	34341.4	0.239602	0.00754717	24	6	38574.2	0.0538453
Sophoraisoflavanone C	0.104105	24	16	1616.1	0.206518	0.360946	24	22	3400.7	0.705695	0.644548	20	14	4934.03	1
2-O-(beta-D-galactopyranosyl-(1->6)-beta-D-galactopyranosyl) 2S-hydroxyundecanoic acid	0.000620574	24	4	1609.44	0.00630917	0.0268891	20	6	695.156	0.201256	0.132795	20	4	3489.08	0.359225
KHIVORIN	0.00371463	20	2	2057.71	0.0184222	0.00533015	24	22	8462.25	0.098527	0.0105521	24	20	4854.14	0.0656814
Epoxyfumitremorgin C	0.00754717	24	6	78670.9	0.0313182	0.0268891	24	6	47957.9	0.201256	0.000115015	24	6	85024.1	0.00772742
Dehydroxymethylflazine	0.210777	20	10	8730.6	0.358144	0.132795	20	14	9653.95	0.389448	0.0475564	24	10	11233.5	0.185958
2-Oxo-3-hydroxy-4-phosphobutanoic acid	0.0268891	24	12	312.751	0.0754131	0.167981	20	16	374.985	0.439778	1	24	6	34.1526	1
Taraxacolide 1-O-b-D-glucopyranoside	0.00754717	24	6	103570	0.0313182	0.397664	24	4	22662.3	0.726273	0.00533015	24	6	40522.6	0.0445396
Dopaxanthin quinone	0.397664	20	10	1605.39	0.590926	0.0199069	20	14	2846.29	0.19275	0.0268891	24	8	1784.32	0.130177
NNAL-N-glucuronide	0.397664	20	12	9222.66	0.590926	0.839459	20	16	3012.9	1	1	20	18	2788.6	1
Arginyl-Lysine	0.839459	24	4	269.318	1	0.360946	24	4	589.977	0.705695	0.77146	24	10	489.45	1
Soman	0.703462	20	12	2880.92	0.929819	0.104105	24	16	7547.72	0.35777	1	20	8	4584.95	1
7-Ethyl-3,6-dihydro-1,4-dimethylazulene	1	24	12	816.933	1	0.484262	20	14	1370.94	0.835642	0.484262	24	10	829.04	0.857473
N-Acetyl-ala-ala-ala-methylester	0.0105521	24	2	1916.3	0.0402299	0.324227	24	4	1774.76	0.648454	0.0925074	24	6	5159.08	0.297781
Agaritine	0.00371463	24	18	5200.11	0.0184222	0.104105	24	20	3012.06	0.35777	0.00533015	24	20	2939.41	0.0445396
Monoisobutyl phthalic acid	0.132795	20	0	2917.77	0.248102	1	20	8	10307.2	1	0.00172835	24	6	37287.2	0.0231713
Cytidine 2',3'-cyclic phosphate	0.0809096	20	10	1899.1	0.167022	1	20	6	1700.49	1	0.0125645	24	4	4232.18	0.0762622
Dulciol B	0.703462	24	20	775.326	0.929819	0.262412	24	22	2170.73	0.568638	0.0475564	20	0	4277.02	0.185958
Thien-2-ylacetate	0.00371463	24	16	7527.45	0.0184222	0.0145769	24	18	3321.97	0.16937	0.00172835	24	16	5544.4	0.0231713
Dizocilpine	0.995356	24	0	606.42	1	0.703462	20	4	1554.36	1	1	20	2	2365.4	1
PS-PA	0.150388	24	2	1064.22	0.278835	0.0925074	24	2	1971.68	0.35777	0.0417483	24	2	1304.7	0.177467
Fluorocitric acid	1	24	6	196.156	1	0.150388	24	10	548.127	0.430689	0.0105521	24	8	1105.87	0.0656814
3,4-Dihydroxy-2-butanone 4-phosphate	0.132795	24	0	430.683	0.248102	0.77146	0	0	0	1	1	0	0	0	1
Vinyl-L-NIO	0.0145769	24	0	7.52441	0.0485897	0.644548	0	0	0	1	0.440963	24	4	74.6571	0.826382
undecanal	0.324227	20	10	52.8641	0.502614	0.00754717	24	16	60.9636	0.118045	1	20	18	90.2423	1
Harmalan	0.00048612	24	6	7930.16	0.00524837	0.000190019	24	8	5066.43	0.0257581	0.000307062	24	8	11720.1	0.00960552
DMABA-d4 NHS ester	0.0623201	20	0	757.094	0.137736	0.917407	20	2	1842.17	1	0.839459	20	0	421.755	1
Bisindolylmaleimide I	0.00754717	24	4	1755.8	0.0313182	1	24	0	1783.94	1	0.29332	24	2	3552.35	0.615921
Isofenphos	0.00313366	24	4	1235.57	0.0169914	1	20	6	173.887	1	0.0268891	24	6	1843.51	0.130177
Disophenol	0.0105521	20	6	388501	0.0402299	0.132795	24	6	164993	0.389448	0.0268891	24	2	297867	0.130177
5-Hydroxysebacate	0.189379	0	0	0	0.334844	0.210777	20	6	76.6278	0.495468	1	20	4	1203.07	1
Isopentyl pyrophosphate	0.00255268	24	8	21273.5	0.0144179	0.132795	24	6	16124.7	0.389448	0.000307062	24	6	54098.6	0.00960552
Harmalol	0.397664	24	2	832.325	0.590926	0.262412	24	6	2807.12	0.568638	0.210777	24	6	2717.06	0.488874
Diflunisal	0.703462	24	20	86.3211	0.929819	1	20	6	41.5403	1	1	24	0	113.307	1
Hydroxynefazodone	0.0623201	24	0	27868.8	0.137736	0.0145769	20	6	20308.5	0.16937	0.262412	24	2	82944.3	0.554841
6-Hydroxy-2-bornanone glucoside	1	20	8	170.774	1	0.11845	24	2	311.378	0.389448	0.104105	24	0	85.9339	0.307526
Zolazepam	0.0314147	24	0	70.9752	0.0859326	1	0	0	0	1	1	20	16	326.82	1
Sulfinpyrazone sulfone	0.0716149	24	0	267.847	0.156577	0.534948	20	6	792.545	0.907701	1	24	22	2519.94	1
Fortimicin B	0.0417483	20	4	1164.72	0.106332	0.189379	20	6	1886.97	0.483352	0.00904963	24	6	1691.35	0.0627304
Etamiphylline	0.0314147	24	4	182.622	0.0859326	0.644548	0	0	0	1	1	24	12	477.578	1
LPA(P-16:0e/0:0)	0.0105521	24	18	6507.74	0.0402299	0.0623201	20	18	2558.14	0.298159	0.0268891	24	18	5952.35	0.130177
Homocysteine thiolactone	0.585635	20	6	337.375	0.801879	0.0145769	24	8	357.744	0.16937	0.104105	24	6	718.205	0.307526
Arginyl-Histidine	0.0475564	24	12	284.772	0.113318	0.397664	20	14	146.068	0.726273	0.995356	24	12	117.915	1
Senecioic acid	0.0145769	24	14	95.5407	0.0485897	0.839459	24	20	29.843	1	1	24	12	12.3657	1
Aflatoxin B1	0.0359403	24	14	419.136	0.0917305	0.0623201	20	16	351.898	0.298159	1	20	12	66.4715	1
Tiopronin	0.703462	24	8	15.4485	0.929819	0.839459	20	12	184.323	1	0.000190019	24	4	282.734	0.00772742
8-Hydroxy-4(6)-lactarene-5,14-diol	0.00172835	24	6	256.84	0.0112759	1	20	4	87.8073	1	1	24	6	102.893	1
(-)-Fumigaclavine B	0.0809096	20	12	2738.07	0.167022	0.0359403	20	12	4180.47	0.239602	0.0145769	20	10	901.681	0.0827155
(Z)-3-Methyl-3-decenoic acid	0.0199069	24	12	356.62	0.060115	0.132795	20	16	117.201	0.389448	0.210777	24	14	117.22	0.488874
(+/-)-trans- and cis-4,8-Dimethyl-3,7-nonadien-2-ol	0.262412	24	14	62.8507	0.42403	0.703462	20	14	44.5095	1	0.484262	24	16	56.396	0.857473
Succinylproline	0.0145769	24	14	585.149	0.0485897	0.104105	20	16	790.963	0.35777	1	24	12	210.983	1
Methyl (E)-2-dodecenoate	0.0199069	24	12	441.241	0.060115	0.0623201	20	14	209.94	0.298159	1	24	12	118.474	1
6-[(2-carboxyacetyl)oxy]-3,4,5-trihydroxyoxane-2-carboxylic acid	0.534948	20	0	223.383	0.754493	1	20	8	431.784	1	0.534948	24	20	1332.37	0.93501
(R)-1-O-[b-D-Glucopyranosyl-(1->6)-b-D-glucopyranoside]-1,3-octanediol	0.262412	24	10	9413.94	0.42403	0.0809096	20	14	14229.6	0.327939	0.839459	24	12	10622.9	1
Tanacetol A	0.0145769	24	12	427.034	0.0485897	0.132795	20	14	169.617	0.389448	0.995356	20	10	64.3638	1
all-trans-13,14-dihydroretinol	0.132795	24	6	540.908	0.248102	0.534948	20	8	380.504	0.907701	1	20	4	274.525	1
6-Methylthiohexanaldoxime	1	24	12	7047.08	1	0.132795	20	14	11943.1	0.389448	0.0268891	24	10	10358	0.130177
N-Succinyl-2-amino-6-ketopimelate	0.000307062	24	6	1531.49	0.00430592	0.104105	24	6	355.22	0.35777	0.00115194	24	8	260.728	0.0180176
Epanolol	0.000620574	24	2	1185.47	0.00630917	1	0	0	0	1	1	0	0	0	1
(-)-11-hydroxy-9,10-dihydrojasmonic acid	0.000307062	24	6	170983	0.00430592	0.00533015	24	6	27023.3	0.098527	0.0105521	24	6	39834.8	0.0656814
3,4,5-trihydroxy-6-[(3-methoxy-3-oxopropanoyl)oxy]oxane-2-carboxylic acid	0.00115194	24	6	563.588	0.00867514	1	24	6	175.084	1	0.0809096	24	8	256.471	0.26393
1,1,3,3-tetraphenylurea	0.210777	20	14	290.685	0.358144	1	20	2	1382.59	1	0.236595	20	14	1560.37	0.542566
Methylthiobenzoylglycine	0.00048612	24	16	529.274	0.00524837	1	20	16	735.159	1	0.262412	24	16	597.192	0.554841
Hydroxy-alpha-sanshool	1	0	0	0	1	0.324227	0	0	0	0.648454	0.585635	24	4	706.292	0.973399
OOB-PG	0.000755029	24	6	91330.5	0.00667489	0.0268891	24	6	30367.3	0.201256	0.000755029	24	6	54222.3	0.0143927
catechin(3',4',5,7-tetraacetate)-3-dodecanoate	0.00172835	24	18	35752.1	0.0112759	0.00048612	24	18	42281.9	0.0395377	0.000755029	24	18	56647	0.0143927
Pefurazoate	1	24	22	1248.5	1	1	24	0	2817.98	1	0.995356	24	8	4300.26	1
5-amino-1-(5-phospho-D-ribosyl)imidazole-4-carboxylate	1	0	0	0	1	1	0	0	0	1	1	20	14	5806.57	1
Tecostanine	0.00754717	24	12	150.114	0.0313182	1	20	16	74.4563	1	1	24	12	60.6218	1
Schradan	0.0268891	24	12	306.157	0.0754131	0.00533015	24	16	183.284	0.098527	1	24	10	43.8144	1
2,5-Dimethyloxazole	1	24	12	589.717	1	0.132795	20	14	1123.52	0.389448	0.397664	24	10	661.573	0.754511
S-Prenyl-L-cysteine	0.0145769	24	14	412.497	0.0485897	0.324227	20	14	378.309	0.648454	0.324227	20	10	45.3311	0.648454
L-Fucose	1	20	18	4527.51	1	1	24	0	1468.91	1	0.484262	20	6	3962.85	0.857473
Nicardipine	0.0145769	24	18	91907.1	0.0485897	0.167981	24	20	53758.6	0.439778	0.0145769	24	20	97804.5	0.0827155
Aminopyrine	1	24	12	798.2	1	0.104105	20	14	1823.01	0.35777	1	24	10	795.829	1
E-64d	1	20	8	1014.24	1	0.397664	24	4	998.417	0.726273	0.703462	24	10	931.868	1
3-Nitrosothiazolidine	1	24	12	2408.94	1	0.167981	24	16	3850.79	0.439778	0.262412	24	10	3030.72	0.554841
4-Fluorophenylacetic acid	6.79668e-05	24	6	74180.8	0.00276398	0.00533015	24	8	18703.8	0.098527	1.1868e-05	24	8	33458.8	0.00653285
2-Hydroxy-imipramine glucuronide	0.104105	24	2	26391	0.206518	0.0809096	24	4	27788.6	0.327939	0.167981	24	4	33237.6	0.426064
Scopoloside I	0.262412	20	4	770623	0.42403	1	24	0	586353	1	0.324227	20	2	263205	0.648454
Thiabendazole	0.00754717	24	16	2800.48	0.0313182	0.0268891	20	16	2454.91	0.201256	1	20	18	918.293	1
6-(Ethylthio)purine	0.11845	24	0	33.1673	0.233456	0.585635	0	0	0	0.946324	1	24	0	89.4471	1
Diethyl (2R,3R)-2-methyl-3-hydroxysuccinate	0.703462	24	14	301.225	0.929819	0.210777	20	16	777.687	0.495468	0.00172835	20	16	1159.48	0.0231713
5-O-(Indol-3-ylacetyl-myo-inositol) D-galactoside	1	24	22	4921.2	1	1	20	12	1952.11	1	1	20	8	3431.74	1
Glutamylglutamic acid	0.0314147	24	2	606.617	0.0859326	0.11845	20	6	286.434	0.389448	0.0809096	24	6	3960.16	0.26393
PIM2(16:0/14:0)	1	20	10	14817.6	1	1	20	4	18745.1	1	0.262412	24	0	59644.9	0.554841
PI(O-16:0/0:0)	0.00115194	24	18	1462.88	0.00867514	0.00371463	24	20	1342.28	0.0924868	0.00643866	24	18	1767.12	0.0523678
Decanoyl-L-carnitine	0.150388	20	6	72.3647	0.278835	1	0	0	0	1	1	24	12	35.4579	1
LysoPA(8:0/0:0)	1	20	4	343.193	1	0.023398	20	14	961.479	0.201256	1	20	4	71.3608	1
Iridotrial	0.0105521	24	14	283.668	0.0402299	0.132795	24	16	142.852	0.389448	0.104105	24	16	109.605	0.307526
Phosphinothricin	0.484262	20	18	264.876	0.688577	0.0809096	20	8	356.866	0.327939	0.00371463	20	10	268.362	0.0354051
Corchorusoside B	0.236595	20	14	5396.28	0.398132	1	0	0	0	1	1	20	4	148.752	1
(1S,16R)-5,7,11,12-tetrahydroxy-8,8,10,12,16-pentamethyl-3-[1-(2-methyl-1,3-thiazol-4-yl)prop-1-en-2-yl]-17-oxa-4-azabicyclo[14.1.0]heptadec-4-en-9-one	0.397664	20	16	15647.6	0.590926	1	20	2	184.506	1	0.0314147	20	14	301.344	0.14855
Tetracenomycin C	0.0475564	24	14	893.739	0.113318	0.132795	20	14	878.636	0.389448	1	20	18	749.694	1
Inodxyl glucuronide	1	20	0	3300.21	1	1	20	10	2207.09	1	0.0359403	24	12	5493.79	0.156597
Ipomeatetrahydrofuran	0.0623201	24	12	118.743	0.137736	1	20	12	57.7894	1	0.585635	24	12	35.3142	0.973399
Allitridin	1	20	18	1438.92	1	0.585635	20	8	893.84	0.946324	1	20	10	452.211	1
Armexifolin	1	20	6	10719.9	1	0.132795	24	2	16341.8	0.389448	0.104105	20	0	8869.44	0.307526
Ofloxacin-N-oxide	0.262412	24	18	4871.96	0.42403	1	24	10	7585.64	1	0.995356	24	18	7130.18	1
Disodium succinate	0.703462	24	0	77.761	0.929819	1	20	8	28.1024	1	1	24	22	96.0514	1
OOB-PC	0.00115194	20	6	880.78	0.00867514	1	0	0	0	1	1	0	0	0	1
PC(0:0/5:0)[U]	0.0623201	24	6	1653.36	0.137736	0.585635	24	8	1785.12	0.946324	0.000953487	24	8	2181.18	0.0168588
Zanthodioline	0.00371463	24	6	216625	0.0184222	0.104105	24	10	79295.6	0.35777	0.000755029	24	10	140896	0.0143927
PC(O-2:0/O-2:0)	0.00371463	24	6	263380	0.0184222	0.0359403	24	8	104479	0.239602	0.00048612	24	10	118926	0.0123555
Ethiolate	1	24	12	4180.03	1	0.0623201	20	14	7488.97	0.298159	0.262412	24	10	4900.12	0.554841
F16	0.210777	20	0	1069.15	0.358144	0.839459	20	6	283.812	1	1	24	0	969.282	1
DHAP(10:0)	0.0475564	24	18	176660	0.113318	0.397664	24	20	33164.4	0.726273	0.104105	24	18	68772.5	0.307526
Citpressine II	1	20	4	1563.42	1	1	24	0	2147.43	1	0.917407	24	2	2602.99	1
Piperazine citrate	0.00172835	24	2	2827.92	0.0112759	0.534948	20	6	2864.06	0.907701	0.167981	24	4	973.02	0.426064
2',4',4-Trihydroxy-3'-prenylchalcone 4'-O-glucoside	0.585635	24	16	5689.63	0.801879	0.703462	20	18	4574.76	1	1	20	16	9256.93	1
Acrivastine	0.0925074	24	4	3931.03	0.189679	0.0145769	24	4	7792.4	0.16937	0.0199069	24	4	5436.34	0.102909
Moupinamide	0.0172419	24	0	562.971	0.0566985	0.484262	20	6	751.696	0.835642	0.77146	24	4	8078	1
Tofisopam	0.995356	20	4	6253.56	1	0.995356	20	4	6733.13	1	0.0623201	24	0	14970.1	0.222311
PC(O-5:0/0:0)[R]	6.21274e-06	24	6	8971.92	0.00108279	0.00115194	20	10	8614.31	0.0611031	0.000190019	24	8	11074.7	0.00772742
Anacrotine	0.000396591	20	6	363.506	0.00524837	0.0314147	24	6	342.757	0.229497	0.00643866	24	4	702.994	0.0523678
6-Gingesulfonic acid	1	24	6	2305.26	1	1	24	18	860.56	1	1	24	10	1319.71	1
Clavamycin A	0.839459	20	8	502.607	1	0.397664	24	0	1445.53	0.726273	0.0475564	20	12	780.299	0.185958
Retigabine	0.000953487	24	6	12390	0.00802244	0.00172835	24	4	9124.68	0.0753067	0.00371463	24	6	14912.4	0.0354051
Oxidized Oplophorus luciferin	0.00048612	24	18	9397.74	0.00524837	0.00371463	24	18	13830.4	0.0924868	0.0105521	24	16	16083.9	0.0656814
5-Methyltetrahydrofolic acid	0.0268891	24	18	11153.6	0.0754131	0.0359403	20	0	17007.2	0.239602	1	20	14	21947.5	1
3-Oxooctanoic acid glycerides	1	24	22	135.124	1	0.000755029	20	0	338.712	0.0484808	0.0268891	20	2	162.402	0.130177
Schidigerasaponin B1	0.324227	24	18	3637.24	0.502614	0.00754717	20	0	3269.55	0.118045	0.132795	20	0	2640.45	0.359225
Quillaic acid 3-[rhamnosyl-(1->3)-[galactosyl-(1->2)]-glucuronide]	0.000755029	24	4	3769.02	0.00667489	0.440963	24	4	7164.69	0.79114	0.0145769	24	8	6864.01	0.0827155
Arginyl-Tryptophan	0.440963	20	6	425.038	0.649728	0.0549382	24	6	2135.28	0.295263	0.703462	24	4	673.499	1
Dimethyltryptamine	0.703462	24	8	194.048	0.929819	0.397664	20	12	213.112	0.726273	1	20	6	172.522	1
Chanoclavine-I	1	24	12	7817.78	1	0.585635	24	16	10605.2	0.946324	0.995356	20	10	2371.63	1
7-Dehydrodesmosterol	1	24	12	15822.1	1	0.0475564	24	14	33703.5	0.262528	1	20	6	13178.2	1
2,4,6,8-Tridecatetrayne	0.0475564	20	16	185.136	0.113318	0.210777	20	14	208.129	0.495468	0.262412	24	10	152.296	0.554841
PG(20:4(5Z,8Z,11Z,14Z)/0:0)	1	20	12	254.686	1	0.585635	20	14	248.941	0.946324	1	20	6	262.236	1
Diphenylmethylphosphine	1	24	12	3581.47	1	0.132795	20	14	6152.82	0.389448	0.104105	24	10	4033.9	0.307526
2-Tridecanone	0.0475564	24	12	764.208	0.113318	0.104105	20	14	370.864	0.35777	1	20	18	301.503	1
1-Phenylheptane	0.0268891	24	14	192.804	0.0754131	0.262412	20	16	86.0672	0.568638	0.995356	20	18	67.301	1
3-Oxooctadecanoic acid	0.0359403	24	14	336.103	0.0917305	0.104105	24	16	222.811	0.35777	1	20	14	121.448	1
Valerenic acid	0.0199069	24	12	826.115	0.060115	0.167981	24	18	484.583	0.439778	1	20	14	269.005	1
2-[4,6-dihydroxy-2-methoxy-3-(3-methylbut-2-en-1-yl)phenyl]-1-(2,4-dihydroxy-5-methoxyphenyl)ethan-1-one	0.0268891	20	10	2623.68	0.0754131	0.703462	24	16	3879.91	1	1	24	2	661.248	1
3,6-Dihydropyridine	1	20	12	1434.62	1	0.167981	20	14	2043.79	0.439778	0.324227	24	10	1522.38	0.648454
Linoleic acid	1	24	12	490.243	1	0.210777	20	10	565.792	0.495468	0.0199069	24	8	1399.46	0.102909
3-Hydroxy-N-glycyl-2,6-xylidine (3-Hydroxyglycinexylidide)	1	24	12	776.376	1	0.262412	24	16	850.534	0.568638	0.104105	24	10	923.282	0.307526
18-Fluoro-9,10-Epoxyoctadecanoic acid	0.0359403	24	8	5237.6	0.0917305	0.000115015	20	10	1443.28	0.0257581	0.210777	24	6	1172.28	0.488874
1-Nonene	1	24	12	1833.29	1	0.210777	20	14	2101.05	0.495468	0.132795	24	10	1761.47	0.359225
EPOXYGEDUNIN	0.000115015	24	4	9635.15	0.0030504	1	0	0	0	1	1	20	8	2448.95	1
Glutamyl-Aspartate	0.585635	24	2	62.1861	0.801879	0.839459	0	0	0	1	0.324227	24	4	272.553	0.648454
1-Methylinosine	0.839459	24	4	5652.17	1	0.839459	24	0	3124.67	1	0.839459	20	14	2342.67	1
Stearyl monoglyceridyl citrate	1	24	18	144.939	1	0.0716149	24	22	740.264	0.327939	0.0314147	24	20	249.901	0.14855
Cinncassiol E	0.00048612	24	4	11709.2	0.00524837	0.132795	20	6	11383.4	0.389448	0.0359403	24	8	10782	0.156597
Isovalerylglutamic acid	0.0623201	20	12	181.526	0.137736	1	20	10	531.854	1	0.0199069	20	8	2786.3	0.102909
DIPROTIN B	6.79668e-05	24	6	300.8	0.00276398	0.167981	24	8	36.4162	0.439778	0.0809096	24	6	75.2533	0.26393
(Gal尾1-4GlcNAc尾)2-Sp	0.0809096	24	4	11629.9	0.167022	1	20	2	2006.73	1	0.534948	24	2	5941.1	0.93501
Galb1-3[Neu5Aca2,6]GalNAca-Thr	0.0623201	24	22	18214.5	0.137736	0.132795	24	2	33851.4	0.389448	1	20	16	24287.8	1
Ximelagatran	0.00144015	24	4	443.835	0.0107133	0.0809096	20	6	724.261	0.327939	0.262412	24	6	675.254	0.554841
1-Ethylcarbamyl-4-methylpiperazine	0.0105521	24	12	2080.36	0.0402299	1	24	22	128.866	1	1	20	4	365.88	1
Mitomycin	0.104105	20	10	201.874	0.206518	1	20	18	321.385	1	0.132795	24	12	352.154	0.359225
N-HFG	0.703462	20	2	201.335	0.929819	0.703462	24	22	2010.06	1	0.0145769	24	0	2376.92	0.0827155
5-amino-1-[3,4-dihydroxy-5-(hydroxymethyl)oxolan-2-yl]imidazole-4-carboxamide	0.189379	20	8	30.7247	0.334844	1	0	0	0	1	0.0475564	20	14	557.21	0.185958
(7alpha,10beta)-1(10->19)-Abeo-7-acetoxyisoobacun-3,10-olide	0.585635	24	18	905.166	0.801879	0.0359403	20	0	2728.83	0.239602	0.995356	20	16	2702.47	1
Cinnamyl acetate	0.262412	24	12	210.274	0.42403	0.104105	20	14	64.305	0.35777	1	20	10	33.9537	1
3-Hydroxycapric acid	0.0105521	20	8	74.7809	0.0402299	1	20	18	21.8501	1	1	20	8	13.6895	1
4-Methylthiobutanaldoxime	1	24	12	234.531	1	0.995356	24	8	180.666	1	0.210777	20	8	445.694	0.488874
1-Methylhistamine	0.995356	20	16	3417.8	1	0.0623201	20	10	3360.4	0.298159	0.0475564	20	8	2419.73	0.185958
4-Guanidinobutanamide	0.236595	20	0	152.289	0.398132	1	24	18	78.4785	1	0.534948	24	20	142.998	0.93501
Phenylmethylglycidic ester	0.00255268	24	18	7283.77	0.0144179	0.324227	24	18	7411.36	0.648454	0.00371463	24	16	7297	0.0354051
Propyl propane thiosulfonate	0.023398	20	0	364.43	0.0696234	0.11845	20	6	146.74	0.389448	0.236595	24	2	1329.33	0.542566
Lycoramine	0.484262	24	2	9449.56	0.688577	0.839459	24	0	8347.97	1	0.397664	24	22	8488.54	0.754511
Dodecan-2-one	0.0359403	24	12	851.125	0.0917305	0.0623201	24	16	291.277	0.298159	1	20	18	144.919	1
URB937	0.0199069	20	10	2826.93	0.060115	0.210777	24	16	5433.91	0.495468	1	20	10	958.656	1
Pilocarpidine	0.167981	24	16	1287.84	0.300054	0.995356	24	12	2994.97	1	0.397664	24	10	1939.01	0.754511
Hildgardtene	0.000190019	24	18	5120.69	0.00340916	0.00255268	20	16	6510.88	0.0819546	0.0268891	24	16	4902.73	0.130177
Carboxy-ibuprofen	0.000307062	20	6	12616.7	0.00430592	0.0809096	20	6	10165	0.327939	0.104105	24	6	17092.8	0.307526
Pyrimethanil	0.11845	24	0	588.047	0.233456	0.189379	20	6	91.6351	0.483352	0.0716149	24	6	3727.85	0.251064
6-({2-[(acetyloxy)methyl]-4,5,6-trihydroxyoxan-3-yl}oxy)-3,4,5-trihydroxyoxane-2-carboxylic acid	0.167981	24	6	3837.32	0.300054	1	24	0	3385.25	1	0.262412	24	2	5025.84	0.554841
N-Acetyl-D-glucosaminyl-N-acetylmuramoyl-L-Ala-D-glutamyl-6-carboxy-L-lysine	0.167981	24	0	39007.5	0.300054	0.484262	24	6	47172.8	0.835642	0.0105521	24	2	60759.9	0.0656814
(2S,2'S)-Pyrosaccharopine	0.00904963	24	18	81751.5	0.0372992	0.534948	20	16	104900	0.907701	0.00214052	24	18	121663	0.0274887
Vicine	0.0359403	20	18	1509.6	0.0917305	0.0475564	24	20	1167.09	0.262528	0.0105521	24	18	7008.22	0.0656814
Mannitol	0.585635	24	14	957.043	0.801879	0.839459	24	16	1435.73	1	0.262412	24	8	804.558	0.554841
S-2-Propenyl methanesulfinothioate	1	20	12	975316	1	0.0475564	20	14	1.75387e+06	0.262528	0.324227	24	8	960749	0.648454
1,2-Dihydroxynaphthalene-6-sulfonate	0.00533015	24	14	1815.34	0.0246317	0.0359403	24	18	1269.26	0.239602	0.0145769	24	16	1421.93	0.0827155
(1S,2S,4R,8S)-p-Menthane-1,2,8,9-tetrol 2-glucoside	0.000152517	24	4	2490.01	0.00340916	0.236595	24	6	1768.44	0.540534	0.360946	24	6	2919.94	0.712547
Cyclic 2,3-bisphospho-D-glycerate	1	20	2	277.315	1	0.0172419	24	2	583.757	0.191229	1	20	10	405.363	1
H-1152	0.000755029	24	6	121407	0.00667489	0.0199069	24	6	24721.5	0.19275	0.000953487	24	6	83227.2	0.0168588
(1aalpha,2beta,3alpha,11calpha)-1a,2,3,11c-Tetrahydro-6,11-dimethylbenzo[6,7]phenanthro[3,4-b]oxirene-2,3-diol	0.0145769	20	6	3233.75	0.0485897	0.585635	24	6	4035.35	0.946324	0.484262	24	6	4133.6	0.857473
4H-Pyrido[1,2-a]pyrimidin-4-one, 3-ethyl-6,7,8,9-tetrahydro-2-methyl-	1	20	12	5145.28	1	0.484262	20	16	8112.4	0.835642	0.995356	24	8	1133.43	1
7-Formyldehydrothalicsimidine	0.0199069	24	18	8644.02	0.060115	0.132795	24	18	13346.2	0.389448	0.0475564	24	18	11691.3	0.185958
(3x,5x,10x)-9,10-Didehydroisohumbertiol O-[rhamnopyranosyl-(1->4)-rhamnopyranosyl-(1->2)-[(E)-feruloyl-(->4)-rhamnosyl-(1->6)]-glucoside]	0.00048612	24	16	8928.88	0.00524837	0.132795	24	18	16088.4	0.389448	1	20	16	3939.44	1
6-{4-[3-(3,7-dimethylocta-2,6-dien-1-yl)-5,7-dihydroxy-6-(3-methylbut-2-en-1-yl)-4-oxo-3,4-dihydro-2H-1-benzopyran-2-yl]-3-hydroxyphenoxy}-3,4,5-trihydroxyoxane-2-carboxylic acid	1	24	22	4386.62	1	0.0268891	24	22	19737.1	0.201256	0.703462	24	20	9357.88	1
Carboprost Tromethamine	1	24	22	4130.23	1	0.839459	24	22	11032.5	1	0.0145769	24	0	15380.4	0.0827155
Oleandolide	0.0475564	24	14	475.557	0.113318	0.77146	24	20	239.638	1	0.00452239	24	20	693.572	0.041174
1,3,7-Trimethyluric acid	1	20	12	238.09	1	0.484262	24	12	514.816	0.835642	1	24	6	369.11	1
2-Methylisoborneol	0.585635	20	10	32.398	0.801879	0.236595	24	2	33.6702	0.540534	0.262412	20	4	20.2486	0.554841
ETANIDAZOLE	0.703462	20	10	393.123	0.929819	1	24	18	227.665	1	1	20	8	203.443	1
3-Methyl-2-thiohydantoin	0.0809096	20	0	2182.79	0.167022	0.484262	20	6	2384.45	0.835642	0.397664	20	2	594.997	0.754511
Spectinomycin	0.0145769	24	22	2329.27	0.0485897	1	20	8	289.592	1	1	24	22	1046.34	1
Asparaginyl-Threonine	0.0623201	24	2	74.8388	0.137736	0.995356	0	0	0	1	1	24	6	22.4092	1
Melatonin	0.0199069	24	8	52648.5	0.060115	1	20	4	4148.03	1	0.0475564	24	6	5451.59	0.185958
Tetrodotoxin	0.00643866	20	0	800.911	0.0294201	0.440963	20	6	248.304	0.79114	0.0475564	24	18	538.186	0.185958
L-2,4-diaminobutyric acid	0.839459	24	12	204.749	1	0.262412	20	14	326.856	0.568638	0.484262	20	10	62.8606	0.857473
alpha-(1,2-Dihydroxyethyl)-1,2,3,4-tetrahydro-7-hydroxy-9-methoxy-3,4-dioxocyclopenta[c][1]benzopyran-6-acetaldehyde	1	24	12	43652	1	0.132795	20	14	65229.6	0.389448	0.324227	24	8	37302.4	0.648454
2-Phenyl-1,3-propanediol monocarbamate	0.0475564	24	12	147.875	0.113318	0.0199069	24	14	50.8292	0.19275	1	20	12	23.9188	1
Methotrexate	1	24	12	377295	1	0.132795	20	14	865770	0.389448	1	20	12	483765	1
Leucyl-leucyl-norleucine	1	20	6	1466.86	1	0.995356	20	8	722.162	1	0.132795	20	8	1075.59	0.359225
Geranylcitronellol	1	20	6	872.547	1	0.167981	20	6	453.189	0.439778	0.262412	24	10	328.144	0.554841
Gallopamil	0.484262	20	12	9195.08	0.688577	0.0268891	20	14	15588.1	0.201256	0.132795	24	10	11131.4	0.359225
1-docosanoyl-glycero-3-phosphate	1	24	6	2462.35	1	0.132795	20	14	2011.7	0.389448	1	24	6	1301.47	1
Isomorellic acid	0.00533015	24	4	744185	0.0246317	0.440963	24	8	133414	0.79114	0.0314147	24	10	199221	0.14855
Loganin	0.132795	24	20	126397	0.248102	1	20	16	408248	1	0.324227	20	18	819579	0.648454
3-(4-hydroxyphenyl)-1-[2,4,6-trihydroxy-3-(4-hydroxy-3-methylbut-2-en-1-yl)-5-(3-methylbut-2-en-1-yl)phenyl]propan-1-one	0.00172835	24	4	5554.54	0.0112759	1	20	4	1022.35	1	1	20	10	2355.4	1
Thymidine 3',5'-cyclic monophosphate	0.0145769	24	6	2161.51	0.0485897	0.440963	24	8	645.3	0.79114	3.05106e-05	24	8	975.773	0.00653285
Imatinib	0.104105	24	0	14753.5	0.206518	0.11845	24	4	12771.3	0.389448	0.324227	24	2	14994.4	0.648454
Diaminomethylpteroic acid (DAMPA)	0.839459	24	6	22540.2	1	0.0623201	24	2	27763.2	0.298159	0.324227	24	8	33750.1	0.648454
2-Phenylaminoadenosine	0.00115194	24	6	338538	0.00867514	0.0105521	24	6	144490	0.13993	0.000115015	24	6	286524	0.00772742
Naloxone	0.00172835	24	6	1853.45	0.0112759	0.189379	24	4	550.014	0.483352	0.00754717	20	8	4592.63	0.0538453
16alpha,17-Dihydroxypregn-4-ene-3,20-dione cyclic acetal with 2-furyl methyl ketone	0.839459	20	6	229.543	1	0.0475564	20	8	858.506	0.262528	0.644548	20	6	436.447	1
Bis(1-methylethyl) hexanedioate	0.000307062	24	4	87264.6	0.00430592	0.0809096	20	6	18486.2	0.327939	0.00115194	24	6	124870	0.0180176
Clavamycin B	0.262412	24	10	710.372	0.42403	0.703462	20	0	52.0379	1	0.00172835	20	12	967.892	0.0231713
Simulansamide	0.397664	24	20	3909.23	0.590926	0.150388	24	22	3169.96	0.430689	0.210777	24	0	4634.08	0.488874
(S)-2-Hydroxy-2-phenylacetonitrile O-[b-D-apiosyl-(1->2)-b-D-glucoside]	0.262412	24	8	394.532	0.42403	1	24	6	1248.85	1	1	24	12	957.551	1
PS(6:0/6:0)	0.00371463	20	4	5315.19	0.0184222	0.484262	20	10	6332.69	0.835642	1	20	6	4479.92	1
aldicarb	0.00048612	24	6	1060.06	0.00524837	0.0105521	20	6	1146.21	0.13993	0.0549382	24	6	622.464	0.210109
5-Amino-1-ribofuranosylimidazole-4-carboxyamide	1	20	18	1660.59	1	0.995356	20	8	1924.74	1	0.397664	20	6	745.281	0.754511
Austalide G	0.703462	24	4	7982.12	0.929819	1	20	6	816.787	1	1	20	8	678.755	1
Mipafox	0.000953487	20	6	383.236	0.00802244	0.104105	20	6	224.373	0.35777	0.585635	24	4	412.462	0.973399
Hordatine A glucoside	1	20	6	379.824	1	0.397664	20	0	2047.39	0.726273	1	20	18	764.39	1
OKOOA-PI	0.324227	24	6	658.346	0.502614	0.397664	20	8	256.612	0.726273	0.132795	20	8	325.069	0.359225
Flavoxate	1	20	16	296.572	1	0.262412	24	0	2197.02	0.568638	1	20	16	2275.15	1
Blasticidin S	0.839459	24	18	813.472	1	0.917407	24	18	263.782	1	1	24	0	168.696	1
14,14,14-Trifluoro-11E-tetradecenyl acetate	1	24	12	1202.24	1	0.132795	20	16	4788.95	0.389448	0.484262	24	6	1850.42	0.857473
Abscisic acid	1	20	12	313.688	1	0.484262	20	12	565.892	0.835642	1	24	12	238.709	1
5-Iodouracil	0.167981	24	12	496.393	0.300054	0.0268891	20	14	732.353	0.201256	0.210777	20	10	233.596	0.488874
Undecan-6-one	0.0475564	24	12	922.293	0.113318	0.0359403	20	14	338.931	0.239602	1	20	18	84.8175	1
Cordycepin	0.0359403	24	2	514.648	0.0917305	0.585635	0	0	0	0.946324	1	24	6	272.336	1
3,4-Dehydrothiomorpholine-3-carboxylate	0.167981	24	0	19.9813	0.300054	0.324227	0	0	0	0.648454	1	24	22	21.0692	1
N1-(2-Methoxy-4-methylbenzyl)-n2-(2-(pyridin-2-yl) ethyl)oxalamide	0.324227	24	8	5525.32	0.502614	0.995356	20	0	518.858	1	0.262412	24	6	13220.6	0.554841
Formetanate	1	24	12	583.548	1	0.0268891	20	14	1045.03	0.201256	0.262412	24	10	940.157	0.554841
Cotinine methonium ion	0.440963	24	6	175.796	0.649728	0.0172419	20	6	50.9556	0.191229	1	20	6	45.8307	1
Canavaninosuccinate	0.0268891	24	18	10485.3	0.0754131	1	20	14	7901.88	1	0.585635	24	20	3056.07	0.973399
Prenyl glucoside	0.0145769	24	20	4943.43	0.0485897	0.484262	24	20	2243.6	0.835642	0.167981	24	20	5500.85	0.426064
9-keto stearic acid	0.0623201	24	14	107.007	0.137736	0.262412	20	12	78.7642	0.568638	1	20	18	27.6797	1
Lonchocarpin	0.104105	24	12	1437.14	0.206518	0.324227	20	14	1237.9	0.648454	1	20	0	414.573	1
2-Methylundecanal	0.167981	20	10	43.6444	0.300054	0.0549382	24	16	67.3448	0.295263	1	20	12	53.1352	1
3-Hydroxydodecanedioic acid	1	24	12	6895.86	1	0.397664	20	14	10562.9	0.726273	0.132795	24	10	8778.27	0.359225
Laccarin	0.839459	20	12	2244.79	1	0.0268891	20	14	4547.45	0.201256	0.104105	20	10	1497.21	0.307526
9-Carboxymethoxymethylguanine	1	20	16	1645.24	1	1	20	16	3958.4	1	0.484262	20	12	2113.09	0.857473
6-O-Oleuropeoylsucrose	0.0145769	24	18	3.12012e+06	0.0485897	0.0809096	24	18	2.24603e+06	0.327939	0.00533015	24	16	3.79717e+06	0.0445396
Desethylenenorfloxacin	0.167981	20	0	179.177	0.300054	0.150388	0	0	0	0.430689	0.210777	24	4	2369.57	0.488874
5-(2'-Carboxyethyl)-4,6-Dihydroxypicolinate	1	20	18	10581.8	1	0.585635	20	10	6449.11	0.946324	1	24	10	4751.47	1
4-hydroxy-2-methoxy-3-(3-methylbut-2-en-1-yl)benzoic acid	0.0925074	24	0	318.183	0.189679	0.29332	20	8	212.444	0.620191	0.000620574	24	6	4619.98	0.0140204
Tetraneurin A	0.484262	20	0	4994.17	0.688577	1	20	2	1558.46	1	1	20	2	7723.1	1
Debromohymenialdisine	3.12721e-06	24	4	2611.25	0.00076304	0.236595	24	4	1626.97	0.540534	1	20	4	5932.11	1
1-(3-Methyl-2-butenoyl)-6-apiosylglucose	0.150388	24	10	326.23	0.278835	1	24	6	907.851	1	1	24	12	757.206	1
Dmp 323	1	20	10	796.403	1	1	20	2	1573.46	1	1	20	10	605.638	1
OA-6129 D	0.00115194	24	6	46536.6	0.00867514	0.440963	24	6	10258.8	0.79114	0.917407	24	6	8348.43	1
Cyclotricuspidoside C	1	24	22	1527.98	1	1	24	0	1468.97	1	0.000953487	24	0	2029.87	0.0168588
15-keto Fluprostenol isopropyl ester	0.00313366	24	6	2145.92	0.0169914	0.150388	24	8	3243.61	0.430689	1	20	4	723.625	1
2-Oxo-10-methylthiodecanoic acid	0.77146	24	2	179.898	1	0.397664	20	6	217.632	0.726273	1	24	6	330.337	1
11-alpha-O-beta-D-Glucopyranosyl-16alpha-O-methylneoquassin	0.00115194	20	6	3584.11	0.00867514	0.104105	24	6	2772.68	0.35777	0.360946	24	6	5217.12	0.712547
PS(16:0/0:0)	0.104105	24	6	8131.44	0.206518	1	20	2	1067.32	1	1	24	18	1759.8	1
5-(3,4-Dihydroxyphenyl)-5-ethylbarbituric acid	1	20	18	870.545	1	0.839459	20	14	1071.79	1	0.00754717	24	12	2485.97	0.0538453
(2-{[3-(3,4-dihydroxy-5-methoxyphenyl)prop-2-enoyl]oxy}ethyl)trimethylazanium	0.324227	20	6	1425.03	0.502614	1	20	4	1038.79	1	0.132795	20	8	2679.65	0.359225
OHHdiA-PC	0.00754717	20	6	1086.19	0.0313182	1	24	10	665.643	1	1	20	4	675.598	1
PE(0:0/22:6(4Z,7Z,10Z,13Z,16Z,19Z))	0.189379	24	22	535.706	0.334844	1	24	0	1609.52	1	0.262412	20	0	3590.39	0.554841
PG(18:4(6Z,9Z,12Z,15Z)/0:0)	1	20	12	1078.52	1	0.995356	20	12	1321.82	1	0.324227	24	10	913.265	0.648454
4-Methylphenyl acetone	0.839459	20	18	105.26	1	1	24	6	176.577	1	0.839459	24	16	80.6293	1
Prolylhydroxyproline	0.132795	24	22	811.481	0.248102	1	24	0	264.775	1	1	24	22	529.039	1
2'-Deoxysepiapterin	1	20	18	74.1952	1	0.839459	20	10	5.46045	1	1	20	10	31.3764	1
6-Methylmercaptopurine	0.0716149	24	0	700.969	0.156577	1	20	8	635.256	1	0.0172419	24	20	962.4	0.0922595
PKODiA-PS	0.00371463	24	18	34391.3	0.0184222	0.00144015	24	18	16182.8	0.0702792	0.000152517	24	18	24422.4	0.00772742
tert-Butylbicyclophosphorothionate	1	24	12	443.597	1	0.167981	20	14	768.452	0.439778	0.324227	24	10	715.727	0.648454
7-hydroxy-6-methoxy-3-(2,3,6-trihydroxy-4-methoxyphenyl)-3,4-dihydro-2H-1-benzopyran-4-one	1	20	12	8044.83	1	0.0623201	20	14	12770.9	0.298159	0.210777	24	8	10148	0.488874
7-hydroxymethotrexate	0.703462	20	0	229.89	0.929819	0.397664	0	0	0	0.726273	0.440963	24	20	376.977	0.826382
Asparaginyl-Asparagine	1	20	14	6995.64	1	1	24	10	3877.1	1	1	20	2	19968.4	1
3,4-Methyleneazelaic acid	0.0716149	24	0	520.629	0.156577	0.210777	20	6	795.064	0.495468	1	20	4	888.245	1
5-ethyl-2-nitro-9h-carbazole	1	24	12	1588.81	1	0.484262	20	14	2512.8	0.835642	0.324227	24	10	1581.2	0.648454
3,4,5-trihydroxy-6-(2-hydroxy-3-methoxyphenoxy)oxane-2-carboxylic acid	1	24	12	894.618	1	1	24	12	1732.52	1	0.585635	24	8	1022.7	0.973399
1-Aminocyclopropanecarboxylic acid	1	24	12	2483.86	1	0.167981	24	16	4954.31	0.439778	1	20	12	3890.98	1
2-[(6-carboxy-3,4,5-trihydroxyoxan-2-yl)oxy]-3-hydroxybutanedioic acid	1	20	12	332.021	1	0.00754717	24	14	906.843	0.118045	0.839459	24	10	239.148	1
6-Methylergoline	1	20	12	702.512	1	0.0105521	24	14	1252.42	0.13993	0.484262	24	10	582.522	0.857473
5-Methylthiopentanaldoxime	1	24	12	274.053	1	0.0623201	20	14	895.69	0.298159	0.585635	24	10	616.88	0.973399
6-{[4,5-dihydroxy-2,5-bis(hydroxymethyl)oxolan-3-yl]oxy}-3,4,5-trihydroxyoxane-2-carboxylic acid	0.000755029	24	6	40681.1	0.00667489	0.0925074	24	8	30767.6	0.35777	0.00452239	24	10	35624.5	0.041174
3,4,5-trihydroxy-6-[(2-hydroxyacetyl)oxy]oxane-2-carboxylic acid	0.0809096	24	8	7803.54	0.167022	0.0809096	24	8	7748.76	0.327939	0.00255268	24	10	16482.6	0.0288359
Coumaperine	0.29332	24	0	282.574	0.469619	1	20	8	652.653	1	0.534948	24	22	1405.52	0.93501
Perindoprilat glucuronide	0.585635	24	2	3462.6	0.801879	1	24	0	5927.39	1	0.703462	24	2	8620.15	1
Propionylcarnitine	0.0623201	24	2	15653.4	0.137736	1	24	0	5329.73	1	0.262412	20	4	20915.9	0.554841
TG003	0.360946	20	0	411.337	0.555301	0.0716149	20	6	1023.69	0.327939	0.210777	24	4	6805.58	0.488874
Zwittermicin A	0.210777	24	6	8188.63	0.358144	0.11845	24	6	5069.05	0.389448	0.995356	24	8	2288.72	1
Longicaudatin	1	20	6	8835.77	1	1	24	0	6499.01	1	1	24	22	7587.47	1
2-Hexenoylcarnitine	0.324227	24	14	529.928	0.502614	0.585635	20	14	858.301	0.946324	0.132795	24	10	536.797	0.359225
Desethyleneciprofloxacin	0.0105521	24	2	447.291	0.0402299	0.236595	20	6	175.833	0.540534	0.00214052	24	6	2960.51	0.0274887
1H-Indole-3-acetamide	0.397664	24	10	8417.49	0.590926	1	24	12	2529.76	1	0.262412	20	10	12465.4	0.554841
Neolinustatin	0.236595	24	6	564.352	0.398132	0.839459	24	6	246.56	1	0.0475564	24	8	629.666	0.185958
3,4,5-trihydroxy-6-{[1-hydroxy-2-(phenylmethylidene)heptan-3-yl]oxy}oxane-2-carboxylic acid	1	20	8	267.718	1	1	20	8	199.046	1	0.360946	20	16	211.589	0.712547
Kanokoside D	0.0199069	20	8	4726.03	0.060115	0.262412	20	4	8951.59	0.568638	0.0809096	24	0	12705	0.26393
N-Acetyl-D-glucosaminyldiphosphodolichol	0.167981	24	4	6624.34	0.300054	1	20	6	4773.45	1	0.0359403	20	14	5957.5	0.156597
Isoeruboside B	0.00313366	24	6	1882.85	0.0169914	1	0	0	0	1	1	20	4	3057.25	1
Kanzonol U	0.00371463	24	22	698.293	0.0184222	0.644548	20	2	443.337	1	0.484262	20	18	676.149	0.857473
Mycophenolic acid	1.1868e-05	24	16	10484.2	0.0014479	0.0199069	24	18	9547.36	0.19275	0.0716149	24	18	16350.4	0.251064
Physalin L	0.0475564	20	16	12749.3	0.113318	0.104105	20	0	3145.78	0.35777	1	24	10	4485.84	1
PRIM-O-GLUCOSYLCIMIFUGIN	1	20	10	423.546	1	1	20	18	288.273	1	1	24	12	491.775	1
3,4,5-trihydroxy-6-(5-hydroxy-4-{2-hydroxy-3-[4-hydroxy-3-(3-methylbut-2-en-1-yl)phenyl]propanoyl}-2-(3-methylbut-2-en-1-yl)phenoxy)oxane-2-carboxylic acid	0.0105521	24	6	3741.66	0.0402299	0.360946	20	6	3659.7	0.705695	0.0809096	24	6	5820.19	0.26393
xi-3-Hydroxy-5-phenylpentanoic acid O-beta-D-Glucopyranoside	0.000307062	24	6	278.136	0.00430592	0.167981	24	6	281.828	0.439778	0.0809096	24	6	455.493	0.26393
p-hydroxyfosinoprilat	1	20	6	2182.31	1	0.210777	24	22	8659.69	0.495468	0.0623201	20	0	11247.1	0.222311
6-(2-Amino-2-carboxyethyl)-7,8-dioxo-1,2,3,4,7,8-hexahydroquinoline-2,4-dicarboxylate	1	24	12	436.708	1	1	24	12	568.114	1	0.484262	20	14	361.738	0.857473
(3b,5a,22x,25S)-Furostane-22-methoxy-3,26-diol 3-[rhamnosyl-(1->2)-[glucosyl-(1->3)]-glucoside] 26-glucoside	0.0145769	24	6	8755.99	0.0485897	0.585635	24	6	3167.14	0.946324	0.440963	20	8	3907.4	0.826382
6-HydroxyKetanserinol	0.995356	24	20	345.135	1	1	20	6	588.311	1	0.397664	24	22	1622.9	0.754511
3,4,5-trihydroxy-6-(2,4,6-trihydroxyphenoxy)oxane-2-carboxylic acid	1	0	0	0	1	1	0	0	0	1	1	20	14	301.972	1
N6,N6,N6-Trimethyl-L-lysine	0.262412	20	10	400.652	0.42403	0.167981	20	16	356.275	0.439778	1	20	6	240.167	1
Piperonyl sulfoxide	0.0475564	20	6	905.262	0.113318	1	20	6	205.071	1	0.839459	24	8	206.253	1
Artabsinolide D	0.167981	24	12	336.94	0.300054	0.324227	20	14	297.858	0.648454	0.0623201	24	10	342.079	0.222311
Bisdiphosphoinositol tetrakisphosphate	1	20	18	2706.02	1	1	20	14	7110.15	1	0.397664	20	12	7162.66	0.754511
Pirimicarb	1	24	12	3590.07	1	0.0809096	20	14	5210.54	0.327939	0.484262	24	10	4011.96	0.857473
(4R,5S,7R,11x)-11,12-Dihydroxy-1(10)-spirovetiven-2-one 12-glucoside	0.104105	24	12	364.961	0.206518	1	20	12	242.899	1	1	20	6	111.509	1
Streptamine	0.0359403	24	6	3012.28	0.0917305	1	0	0	0	1	1	0	0	0	1
Tryptophyl-Arginine	1	24	12	23914.8	1	0.0623201	20	14	51092	0.298159	0.262412	24	10	24490.9	0.554841
7-methylguanosine 5'-diphosphate	0.00172835	24	8	92045.3	0.0112759	0.0199069	24	10	120918	0.19275	0.000620574	20	10	155624	0.0140204
Aethusin	1	24	12	631.388	1	0.132795	20	14	1009.5	0.389448	0.397664	24	10	798.497	0.754511
3-Acetyl-2,7-naphthyridine	1	20	18	896.273	1	0.324227	24	14	1191.38	0.648454	0.77146	24	12	557.4	1
Isosyringinoside	0.00255268	24	18	59306.1	0.0144179	1	20	16	17826.9	1	0.167981	24	22	15921.7	0.426064
Hydroxyprolyl-Methionine	0.703462	24	18	3678.27	0.929819	0.210777	20	0	5977.51	0.495468	1	20	16	5138.27	1
Beta-Carboline	0.0809096	20	10	1275.02	0.167022	0.484262	20	14	1167.66	0.835642	3.91291e-05	24	10	550.287	0.00653285
Galactosylglycerol	1	24	22	3380.73	1	0.703462	20	0	5582.08	1	1	20	10	6104.83	1
3-Indoleacetonitrile	1	20	10	5005.05	1	1	20	10	6787	1	0.839459	24	10	9397.01	1
Dihydrostreptomycin 6-phosphate	1	20	10	338.592	1	1	24	22	486.503	1	0.484262	20	14	822.876	0.857473
Pyrazophos	0.132795	20	16	653.092	0.248102	0.703462	24	20	181.721	1	0.324227	20	14	1198.22	0.648454
3-(ADP)-2-phosphoglycerate	0.0105521	24	16	561.785	0.0402299	0.0809096	20	16	1119.08	0.327939	0.397664	24	12	854.307	0.754511
11-Dihydro-12-norneoquassin	0.0623201	20	0	9482.11	0.137736	0.839459	20	4	5244.57	1	0.703462	20	16	3318.73	1
3,5,3'-Triiodothyronamine (Triam)	0.397664	24	2	31527.4	0.590926	0.262412	24	2	27218.6	0.568638	0.262412	24	4	35386.2	0.554841
Ramiprilat diketopiperazine	0.0475564	24	6	4659.44	0.113318	0.397664	20	8	1021.1	0.726273	1	24	10	520.916	1
11-Dehydrodexamethasone	0.0809096	20	6	6402.67	0.167022	0.484262	24	6	6130	0.835642	0.995356	24	22	5222.07	1
4-hydroxy-5-(2,4,5-trihydroxyphenyl)pentanoic acid	1	20	18	14363.6	1	1	20	10	28739.7	1	0.0475564	20	10	53468.7	0.185958
TODRALAZINE	1	24	22	997.849	1	0.324227	20	2	2480.45	0.648454	0.0623201	20	0	4720.72	0.222311
Neoacrimarine B	1	24	18	756.587	1	0.917407	20	4	472.978	1	0.585635	24	12	968.234	0.973399
PG(8:0/8:0)[U]	0.00754717	24	2	1164.89	0.0313182	0.0199069	24	6	1383.99	0.19275	1	20	4	456.593	1
LysoPE(0:0/22:2(13Z,16Z))	0.585635	20	18	944.333	0.801879	0.150388	20	4	4135.24	0.430689	1	20	2	1807.12	1
4'-(DIMETHYLAMINO)AZOXYBENZENE N-OXIDE	1	0	0	0	1	0.995356	24	8	29.1775	1	1	20	14	196.208	1
6-Methoxy-3-(2-thiazolyl)-1H-indole	0.0145769	24	12	223.864	0.0485897	0.0623201	20	16	260.512	0.298159	1	20	16	51.1737	1
Withasomnine	1	24	12	228.833	1	0.210777	20	14	664.484	0.495468	0.397664	20	10	450.54	0.754511
3-hydroxy-decanoic acid	0.0623201	24	12	95.5067	0.137736	0.0268891	20	14	86.2044	0.201256	0.0268891	24	14	129.909	0.130177
p-Cymene	0.0314147	24	14	2849.07	0.0859326	0.0105521	24	18	6669.65	0.13993	0.00371463	24	18	5624.45	0.0354051
(E)-2-Methyl-2-buten-1-ol O-beta-D-Glucopyranoside	0.484262	24	14	3390.14	0.688577	1	24	18	6957.32	1	0.132795	24	18	6601.55	0.359225
Lippioside I	1	20	12	7036.12	1	0.995356	20	0	8991.22	1	0.839459	24	18	3964.91	1
TMPD (hydrochloride)	0.0623201	24	22	1049.7	0.137736	1	20	6	368.549	1	0.262412	24	22	266.625	0.554841
Isoleucyl-Serine	0.000620574	24	2	38.0896	0.00630917	0.397664	20	6	19.2336	0.726273	0.839459	24	4	117.661	1
Isoleucyl-Glutamate	0.0475564	24	6	3370.45	0.113318	1	24	6	206.401	1	1	20	4	532.915	1
3-Hydroxy-7-acetylaminonitrazepam	0.0623201	20	18	1645.7	0.137736	0.210777	20	10	432.076	0.495468	0.839459	20	6	5447.76	1
2,4,6-Triaminotoluene	0.0314147	24	2	676.803	0.0859326	0.324227	20	6	475.876	0.648454	1	20	2	998.165	1
(-)-Menthol	0.0809096	24	12	52.9152	0.167022	0.0809096	24	14	37.9815	0.327939	0.00754717	20	14	39.2962	0.0538453
Rumenic acid	0.0105521	24	6	1333.2	0.0402299	0.360946	20	8	230.549	0.705695	0.0172419	24	6	361.358	0.0922595
tetranor-PGEM-d6	0.0145769	24	8	2542.93	0.0485897	0.484262	24	8	1720.27	0.835642	0.00533015	24	8	2061.93	0.0445396
Flemiculosin	0.0809096	24	12	79.5551	0.167022	1	24	12	63.1588	1	1	20	8	61.3406	1
Delphinidin 3-arabinoside	1	20	18	301.891	1	0.703462	24	10	660.744	1	1	20	18	529.208	1
Huperzine B	0.262412	24	10	1322.11	0.42403	0.210777	24	14	5429.32	0.495468	1	20	10	1590.86	1
Lucidenic acid D2	0.703462	20	8	9242.63	0.929819	0.703462	20	14	33581.8	1	1	24	10	5218.89	1
Novobiocic acid	0.0145769	24	12	376.878	0.0485897	0.132795	20	16	378.261	0.389448	1	20	10	302.245	1
Melperone	0.484262	24	12	3149.24	0.688577	0.0105521	20	14	2328.04	0.13993	0.703462	24	10	1465.78	1
(1x,2x)-Guaiacylglycerol 3-glucoside	1	20	6	2336.8	1	1	20	8	2671.08	1	1	20	2	4749.2	1
2-Hepten-4-yn-1-amine, N,6,6-trimethyl-, (E)-	0.0105521	24	6	5842.19	0.0402299	0.397664	24	6	4078.1	0.726273	0.262412	24	8	2956.99	0.554841
hesperetin-7-O-glucuronide	0.585635	24	16	5281.62	0.801879	0.703462	20	16	9228.36	1	0.0268891	20	12	9162.74	0.130177
Isomugineic acid	0.00115194	24	2	17286.4	0.00867514	1	20	4	13799.9	1	0.00255268	24	4	41730.6	0.0288359
(1R*,2R*,4R*,8S*)-p-Menthane-1,2,8,9-tetrol 9-glucoside	0.585635	20	4	1899.26	0.801879	0.839459	20	4	1704.99	1	0.132795	24	4	2148.72	0.359225
Trp-P-1	0.0199069	24	2	1253.01	0.060115	0.534948	20	6	717.591	0.907701	0.0809096	24	6	1731.16	0.26393
Eletriptan	0.484262	24	0	9181.04	0.688577	1	24	0	4005.07	1	0.995356	20	0	2926.29	1
epothilone D	0.104105	24	16	4172	0.206518	0.397664	24	12	10841.8	0.726273	1	20	6	12258.1	1
Furcelleran	0.023398	24	2	2569.68	0.0696234	0.29332	20	6	1167.31	0.620191	1	20	4	7236.13	1
Phlorisobutyrophenone 2-glucoside	0.00024854	24	6	948.53	0.00430592	1	0	0	0	1	0.0268891	24	6	462.241	0.130177
PC(O-8:0/O-1:0)[U]	0.29332	24	4	271.554	0.469619	1	24	0	841.444	1	0.132795	24	18	3944.26	0.359225
Lomefloxacin	0.00115194	24	6	1336.84	0.00867514	0.104105	24	4	837.162	0.35777	0.0623201	24	6	969.61	0.222311
Minoxidil-O-glucuronide	0.000755029	24	6	377.486	0.00667489	0.0475564	20	6	463.023	0.262528	0.0172419	24	6	339.441	0.0922595
Sativic acid	0.29332	20	4	603.591	0.469619	0.00643866	20	6	5657.3	0.113843	0.324227	24	6	2849.02	0.648454
streptothricin F acid	0.00255268	24	18	10800.7	0.0144179	0.210777	24	16	14334.6	0.495468	0.210777	24	18	7111.55	0.488874
PI(18:1(9Z)/0:0)	0.000755029	24	4	19550.8	0.00667489	0.236595	20	8	9040.08	0.540534	1	20	10	4237.22	1
Gatifloxacin	1	24	22	1208.69	1	1	24	22	6128.84	1	0.0359403	24	0	8718.02	0.156597
Koryoginsenoside R1	0.0145769	24	4	2414.36	0.0485897	0.440963	20	6	1877.87	0.79114	1	20	10	1904.98	1
5,7-Dimethoxyisoflavone	1	20	18	729.775	1	1	20	4	628.726	1	0.585635	24	10	582.976	0.973399
LysoPE(16:0/0:0)	0.534948	20	16	6665.83	0.754493	1	20	4	148.186	1	1	20	12	106.296	1
S-Ribosyl-L-homocysteine	1	20	18	400.319	1	1	20	4	361.969	1	0.132795	24	12	441.277	0.359225
Wine lactone	0.0105521	24	14	111.389	0.0402299	0.397664	24	18	34.4703	0.726273	0.839459	24	14	20.1904	1
4,5-cis-Dihydroxy-1,2-dithiacyclohexane	1	24	12	1399.74	1	0.0623201	20	14	2643.09	0.298159	0.210777	24	10	1822.45	0.488874
1,4-Dithiane-2,5-diol	0.995356	20	10	409.704	1	0.132795	20	14	1526.15	0.389448	0.0809096	24	10	1077.86	0.26393
Menthol	0.0359403	24	12	570.153	0.0917305	0.484262	20	14	212.929	0.835642	1	20	16	179.004	1
Avenanthramide 1c	0.995356	20	12	367.559	1	0.0809096	24	14	908.792	0.327939	1	24	10	422.735	1
Dimaprit	1	20	18	2491	1	1	24	18	3953.32	1	0.0105521	20	0	3098.52	0.0656814
1-Guanidino-1-deoxy-scyllo-inositol 4-phosphate	1	20	10	704.288	1	0.324227	24	18	916.256	0.648454	1	20	10	470.459	1
Metanephrine	1	20	18	625.833	1	1	20	6	666.442	1	1	24	22	823.595	1
IDFP	0.0125645	24	22	440.39	0.0470205	1	24	0	15.5879	1	1	24	22	496.947	1
2,3-Dioxo-6-nitro-7-sulfamoylbenzo[f]quinoxaline	0.0359403	20	0	1349.07	0.0917305	0.839459	20	10	1649.32	1	1	24	22	2473.92	1
Dhelwangin	0.0199069	24	14	5456.16	0.060115	0.167981	24	20	3299.94	0.439778	0.00048612	24	16	7288.73	0.0123555
5'-O-beta-D-Glucosylpyridoxine	0.000190019	24	16	14371.3	0.00340916	0.000115015	24	20	18300.7	0.0257581	1	20	16	7030.45	1
3-Pyrimidin-2-yl-2-pyrimidin-2-ylmethyl-Propionic Acid	0.995356	24	0	708.44	1	0.397664	24	6	2162.99	0.726273	0.104105	24	4	3919.42	0.307526
10-Hydroxydesmethylnortriptyline glucuronide	0.703462	20	10	7075.87	0.929819	1	20	16	4733.98	1	1	24	0	4426.75	1
2-(Methylthio)pyrazine	1	24	22	121.343	1	1	20	16	156.867	1	0.0475564	24	6	211.479	0.185958
Tyrosyl-Gamma-glutamate	0.534948	24	0	108.06	0.754493	0.585635	0	0	0	0.946324	1	20	4	185.186	1
BENTAZON	0.703462	20	10	3053.9	0.929819	0.104105	20	14	5413.05	0.35777	0.397664	24	10	3505.73	0.754511
NOMIFENSIN	0.703462	20	12	2835.02	0.929819	0.0809096	20	14	4086.46	0.327939	0.397664	24	10	2737.28	0.754511
PE(15:1(9Z)/0:0)	0.236595	24	0	1066.37	0.398132	0.236595	20	2	587.861	0.540534	0.585635	20	12	1485.16	0.973399
Tiapamil	1	20	10	360.847	1	0.262412	20	16	1905.03	0.568638	1	20	18	732.13	1
TEBUTHIURON	1	20	8	466.364	1	1	24	0	422.462	1	0.839459	24	8	197.927	1
Zapotidine	0.324227	20	12	1176.94	0.502614	0.0475564	20	14	3570.54	0.262528	0.995356	20	10	856.393	1
4,4'-Methylene bis(2-methylaniline)	1	20	12	760.449	1	0.104105	20	14	1003.44	0.35777	0.167981	20	10	308.85	0.426064
4-Methylbiphenyl	1	24	12	706.53	1	0.0268891	20	14	1600.04	0.201256	0.585635	24	10	916.958	0.973399
(Ac)2-L-Lys-D-Ala	0.0145769	24	2	796.634	0.0485897	0.360946	24	4	64.5464	0.705695	0.167981	24	6	397.253	0.426064
6-{[8,8-dimethyl-6-(2-methylpropanoyl)-2-oxo-4-phenyl-2H,8H-pyrano[2,3-f]chromen-5-yl]oxy}-3,4,5-trihydroxyoxane-2-carboxylic acid	0.00172835	24	18	4904.73	0.0112759	0.00313366	20	0	5930.51	0.0924868	0.0199069	24	18	8784.11	0.102909
Nalbuphone	0.236595	20	4	311.981	0.398132	1	0	0	0	1	1	0	0	0	1
Tenovin-6	0.0809096	24	18	40.2717	0.167022	1	20	8	248.93	1	0.703462	24	22	2021.54	1
rac-5,6-Epoxy-retinoyl-beta-D-glucuronide	0.0314147	24	4	1252.12	0.0859326	0.0549382	20	6	5290.98	0.295263	0.0925074	24	0	2597.92	0.297781
2-amino-4-({1-[(carboxymethyl)-C-hydroxycarbonimidoyl]-2-({1-hydroxy-3-[2-(2-hydroxypropan-2-yl)-7-oxo-2H,3H,7H-furo[3,2-g]chromen-6-yl]-3-methylbutan-2-yl}sulfanyl)ethyl}-C-hydroxycarbonimidoyl)butanoic acid	0.0199069	24	20	31693.2	0.060115	0.324227	24	22	22490.3	0.648454	0.00255268	24	20	63112.1	0.0288359
6-[2,3-Dihydroxy-1-(hydroxymethyl)propyl]-1,2-dihydro-7-hydroxy-9-methoxy-cyclopenta[c][1]benzopyran-3,4-dione	0.00048612	24	6	2490.9	0.00524837	0.0314147	20	6	2002.01	0.229497	0.00754717	24	6	2284.51	0.0538453
(25R)-5alpha-spirostan-3beta,6alpha,23S-triol 6-O-beta-D-glucopyranoside	0.484262	24	2	1929.89	0.688577	0.0716149	24	0	2214.27	0.327939	0.0359403	24	0	2498.42	0.156597
N-Ribosylhistidine	0.0145769	20	6	252.816	0.0485897	0.0809096	24	6	407.268	0.327939	0.484262	24	6	574.042	0.857473
Gorgostane skeleton	0.0268891	24	6	1290.68	0.0754131	0.0809096	20	6	4766.89	0.327939	0.995356	24	8	2948.84	1
Desmethoxymatteucinol	0.167981	20	14	301.511	0.300054	0.397664	24	16	205.725	0.726273	0.0623201	24	18	347.653	0.222311
(1R,2R,4R,8R)-p-Menthane-2,8,9-triol	0.0359403	24	12	490.509	0.0917305	0.262412	20	16	198.007	0.568638	1	20	16	111.641	1
trans-2-Hexyl-1-cyclopropaneacetic acid	0.0475564	24	14	51.5971	0.113318	0.585635	20	16	28.0063	0.946324	0.585635	24	6	22.2933	0.973399
(-)-Nopol	0.0475564	24	12	263.444	0.113318	0.0475564	24	18	104.256	0.262528	1	24	10	21.7714	1
ApNA	1	24	12	1940.96	1	0.0623201	24	12	6521.89	0.298159	0.210777	20	10	1665.01	0.488874
5S,6S-epoxy-15R-hydroxy-ETE	1	20	16	69.9795	1	0.023398	20	16	182.292	0.201256	0.397664	24	10	81.5451	0.754511
Isoeugenyl acetate	0.0314147	20	0	907.222	0.0859326	1	20	6	715.988	1	0.150388	24	20	1941.94	0.401474
1-Methoxy-1-(2,4,5-trimethoxyphenyl)-2-propanol	0.0314147	24	20	455.883	0.0859326	0.132795	24	18	3776.6	0.389448	0.00255268	24	18	3542.73	0.0288359
5,6,7,8-Tetrahydro-4-methylquinoline	0.397664	24	0	186.617	0.590926	0.104105	20	8	198.678	0.35777	0.484262	20	2	181.998	0.857473
Thioperamide	0.0623201	20	0	453.768	0.137736	0.104105	20	8	931.839	0.35777	1	24	6	1928.09	1
N-Acetyl-3-hydroxyprocainamide	0.0199069	24	6	12124.4	0.060115	1	0	0	0	1	0.397664	20	14	28.6186	0.754511
Rotigotine	0.0145769	24	6	4916.93	0.0485897	1	0	0	0	1	0.585635	20	14	32.499	0.973399
3a,6b,7a,12a-Tetrahydroxy-5b-cholanoic acid	0.262412	20	12	2817.66	0.42403	0.0623201	20	14	3550.06	0.298159	0.0475564	20	10	1365.65	0.185958
1,2-dihydrostilbene	1	20	12	524.197	1	1	24	12	938.8	1	0.484262	24	10	432.406	0.857473
N,N-Diisopropyltryptamine	1	20	12	1327.89	1	0.262412	24	14	2814.46	0.568638	0.0623201	24	8	2047.99	0.222311
Bialaphos	0.000953487	24	2	3768.34	0.00802244	0.236595	24	6	2150.28	0.540534	0.000620574	24	6	5216.4	0.0140204
Imetit	0.00533015	20	10	21605.8	0.0246317	0.00533015	20	12	81232.8	0.098527	0.484262	24	12	60111.8	0.857473
1-Isothiocyanatopentane	2.18921e-05	24	6	37722.3	0.0014838	0.00533015	24	8	9798.47	0.098527	0.00255268	24	8	10684.3	0.0288359
Carbamazepine	0.000115015	24	6	69919.2	0.0030504	0.167981	24	6	23339.2	0.439778	6.21274e-06	24	8	34893.8	0.00653285
Glycerol tripropanoate	0.0809096	24	16	24231.5	0.167022	1	20	14	22752.4	1	0.00115194	24	20	35057.6	0.0180176
Lusitanicoside	0.262412	20	10	7631.98	0.42403	1	20	6	19466.1	1	0.0623201	24	6	44132.5	0.222311
Cryptophorine	1.68801e-05	24	4	1611.41	0.0014838	0.262412	24	6	233.815	0.568638	0.00313366	24	6	4381.83	0.0347551
Cilazapril	0.000755029	24	8	11683.3	0.00667489	0.0105521	24	6	8826.22	0.13993	0.262412	24	6	12096.1	0.554841
Propoxycaine	1	20	10	212.133	1	1	24	12	422.439	1	0.585635	24	6	682.95	0.973399
Cynaroside A	0.000953487	24	4	6762.09	0.00802244	0.023398	24	6	7042.29	0.201256	0.585635	24	4	4120.84	0.973399
Pseudoaconitine	0.0359403	20	4	10201.5	0.0917305	0.440963	20	4	14250.9	0.79114	0.0475564	24	4	12527.6	0.185958
Palonosetron	0.324227	20	2	1177.09	0.502614	1	24	22	3193.93	1	0.0809096	24	0	5588.39	0.26393
4-Phosphopantothenoylcysteine	0.0145769	24	14	451.589	0.0485897	0.0809096	24	16	249.938	0.327939	1	20	14	175.237	1
(2-Butylbenzofuran-3-yl)(4-hydroxy-3,5-diiodophenyl)ketone	0.440963	20	14	6242.94	0.649728	1	20	2	325.768	1	0.839459	20	14	87.5508	1
3-Mercapto-2-mercaptomethylpropanoate	0.484262	24	12	1293.25	0.688577	0.167981	20	14	1752.19	0.439778	0.104105	24	8	1166.39	0.307526
5-Methoxytryptophan	0.839459	20	18	197.187	1	0.484262	20	14	323.45	0.835642	0.0359403	24	10	382.346	0.156597
Methyl (3x,10R)-dihydroxy-11-dodecene-6,8-diynoate 10-glucoside	0.0145769	24	6	6665.77	0.0485897	1	24	0	3393.62	1	1	20	2	2836.76	1
Cytokinin B	0.585635	20	0	304.656	0.801879	0.0925074	20	6	1169.98	0.35777	0.11845	20	4	2502.57	0.344891
Pyrocoll	0.29332	24	0	888.173	0.469619	0.0199069	20	6	1484.41	0.19275	0.210777	20	2	1317.71	0.488874
3,5-dimethyl PIT-1	0.0716149	24	0	1899.86	0.156577	1	20	12	239.018	1	0.189379	20	8	577.33	0.476376
Nitrilacarb	0.585635	24	2	23.8787	0.801879	0.995356	0	0	0	1	0.644548	20	4	28.2603	1
Cypendazole	1	20	16	74.2913	1	1	24	22	103.454	1	1	24	0	106.872	1
Gomphrenol 3-methylether 4'-glucuronide	1	20	10	1710.79	1	0.132795	20	16	3030.3	0.389448	1	20	12	1697.13	1
N6-lauroyl lysine	0.132795	20	14	264.581	0.248102	1	24	12	626.913	1	1	20	12	193.483	1
Garcinone C	0.703462	20	14	382.501	0.929819	1	24	12	755.802	1	0.839459	20	14	266.654	1
PC(11:1(10E)/11:1(10E))[U]	0.000953487	20	6	504.972	0.00802244	1	0	0	0	1	1	0	0	0	1
9-Octadecenoic acid, 18-fluoro-, (Z)-; Oleic acid, 18-fluoro-	0.703462	24	6	338.833	0.929819	0.000190019	20	8	1038.49	0.0257581	0.00255268	20	6	837.597	0.0288359
Hexadecanoic acid, 16-fluoro-; 16-Fluoropalmitic acid	1	20	12	1202.66	1	1	20	12	1293.99	1	0.104105	20	10	608.508	0.307526
1-(2-methoxy-14-methyl-pentadecanyl)-sn-glycero-3-phosphoserine	1	20	10	757.432	1	0.324227	24	14	1396.96	0.648454	0.210777	20	12	599.942	0.488874
2-hydroxy-3-[4-hydroxy-3-(4-hydroxy-3-methylbut-2-en-1-yl)phenyl]propanoic acid	0.0359403	20	16	7663.88	0.0917305	1	24	18	2920.67	1	0.324227	20	16	7563.54	0.648454
alpha-D-Galactosyl-N-acetyllactosamine	0.00754717	20	6	25767	0.0313182	0.0475564	24	6	11302.9	0.262528	0.00371463	24	4	17350.8	0.0354051
4-Methylburimamide	0.440963	20	0	86.9538	0.649728	0.0716149	20	6	337.128	0.327939	0.585635	24	6	4205.72	0.973399
Lucuminamide	0.210777	24	8	196.016	0.358144	1	20	4	490.546	1	0.00533015	24	8	897.968	0.0445396
Coleone P	0.0623201	24	6	16955.9	0.137736	0.77146	20	6	6459.78	1	0.132795	24	8	6939.97	0.359225
Phenethyl rutinoside	0.00371463	20	8	424.932	0.0184222	1	20	4	429.783	1	0.0268891	24	8	359.833	0.130177
Acuminoside	0.995356	24	6	4884.48	1	1	20	2	1447.89	1	0.262412	24	12	9085.74	0.554841
Fenaminosulf	1	0	0	0	1	1	0	0	0	1	1	20	14	8608.46	1
TRIFLURALIN	0.00024854	20	6	1598.98	0.00430592	0.0314147	20	6	1409.48	0.229497	0.0125645	24	6	2010.63	0.0762622
1-Hydroxy-3-methoxy-10-methylacridone	1	0	0	0	1	1	0	0	0	1	1	0	0	0	1
Travoprost	0.00172835	24	6	17017.5	0.0112759	0.00754717	24	6	8418.41	0.118045	0.000190019	24	6	12223.8	0.00772742
Glycinoeclepin B	0.0809096	24	4	229.252	0.167022	0.644548	24	6	595.327	1	1	20	18	1141.63	1
p-Nitrophenyl-O-ethyl ethylphosphonate	0.00371463	24	14	144.066	0.0184222	0.585635	20	14	31.4801	0.946324	0.0623201	24	8	73.4159	0.222311
Tauropine	1	20	0	177.43	1	0.77146	20	10	40.8063	1	1	20	12	55.8108	1
thio-Miltefosine	0.0809096	24	6	1588.95	0.167022	1	20	4	37.2706	1	0.0716149	20	0	45.9587	0.251064
HUPERZINE A	0.995356	24	12	668.973	1	0.0199069	20	14	1495.92	0.19275	0.00371463	24	10	1098.94	0.0354051
Diphenolic acid	0.703462	20	12	419.238	0.929819	0.132795	24	14	725.642	0.389448	0.995356	24	10	374.665	1
2-Ethyldihydro-3(2H)-thiophenone	0.0809096	24	14	901.044	0.167022	0.0268891	24	18	1931.36	0.201256	0.534948	24	20	688.134	0.93501
KDNalpha2-3Galbeta1-4Glcbeta-Cer(d18:1/16:0)	1	24	12	1325.14	1	1	20	14	4971.64	1	0.440963	24	10	1315.69	0.826382
N2-Oxalylarginine	0.00255268	20	10	12461.4	0.0144179	1	20	16	3231.37	1	1	24	10	6816.42	1
3,4,5-trihydroxy-6-({2-[6-(2-methylbut-3-en-2-yl)-7-oxo-2H,3H,7H-furo[3,2-g]chromen-2-yl]propan-2-yl}oxy)oxane-2-carboxylic acid	0.0359403	24	18	11421.9	0.0917305	0.0105521	24	20	24650	0.13993	0.0809096	24	20	13561.6	0.26393
2,4'-Diphenyldiamine	0.000755029	24	6	9530.99	0.00667489	0.0199069	24	8	5673.66	0.19275	0.000755029	24	8	15759.4	0.0143927
N-Butylscopolamine	0.0145769	24	0	50303.3	0.0485897	1	24	0	43047.7	1	1	20	4	49186	1
Glucosyl (2E,6E,10x)-10,11-dihydroxy-2,6-farnesadienoate	0.167981	24	12	121.475	0.300054	0.132795	24	14	81.1448	0.389448	1	20	0	44.6261	1
Oleic acid	0.397664	20	6	1547.35	0.590926	0.000755029	20	10	1067.73	0.0484808	0.000115015	24	10	1416.94	0.00772742
Acetylbrowniine	0.210777	20	10	2707.07	0.358144	0.324227	24	14	11476.9	0.648454	1	20	8	2367.26	1
N-(1-Deoxy-1-fructosyl)valine	0.397664	20	12	1169.24	0.590926	0.262412	20	14	2710.5	0.568638	0.167981	24	10	851.696	0.426064
6,8a-Seco-6,8a-deoxy-5-oxoavermectin ''2b'' aglycone	0.484262	20	12	5567.02	0.688577	0.0359403	20	14	9754.09	0.239602	0.104105	24	10	6189.51	0.307526
2-N-Dodecyltetrahydrothiophene	0.839459	24	16	890.717	1	0.210777	20	12	2559.59	0.495468	1	24	12	1496.47	1
Xylometazoline	0.995356	24	12	6419.16	1	0.0623201	24	12	13696.8	0.298159	0.132795	24	10	7839.2	0.359225
DL-Dopa	0.00048612	24	18	1501.45	0.00524837	0.00048612	24	18	1957.11	0.0395377	0.484262	24	16	1383.53	0.857473
CAY10572	0.0199069	24	4	244.944	0.060115	1	20	2	437.143	1	1	20	16	261.399	1
Lepidine B	0.0716149	24	4	338.192	0.156577	1	20	6	285.245	1	1	20	6	174.974	1
Spermine dialdehyde	0.00255268	20	6	4943.79	0.0144179	0.484262	24	2	2486.93	0.835642	1	20	4	3215.38	1
(±)-threo-1-(p-Hydroxyphenyl)propylene glycol 4'-glucoside	6.79668e-05	24	18	28511.2	0.00276398	0.0359403	24	20	18781.8	0.239602	0.0623201	24	20	16068.8	0.222311
CAY10509	0.023398	24	2	5032.12	0.0696234	1	24	0	330.249	1	0.703462	24	4	240.343	1
Enoxacin	0.0623201	24	4	110649	0.137736	0.585635	24	6	103872	0.946324	0.0359403	24	4	128682	0.156597
8-hydroxy-2'-deoxy Guanosine	0.484262	24	12	382279	0.688577	0.167981	20	14	781224	0.439778	0.210777	20	10	420356	0.488874
Dihydrostreptomycin 3''-phosphate	0.0172419	24	16	10853.2	0.0566985	0.236595	24	20	966.402	0.540534	0.00452239	24	20	11429.6	0.041174
PAC-1	0.00115194	24	4	6352.12	0.00867514	0.236595	20	4	3573.18	0.540534	0.0199069	24	8	2078.3	0.102909
Bryotoxin A	1	20	10	1669.91	1	1	24	22	2436.77	1	0.397664	20	14	2649.01	0.754511
Serylleucine	0.534948	24	14	284.719	0.754493	0.585635	24	20	296.811	0.946324	0.0475564	24	18	221.583	0.185958
L-Galacto-2-heptulose	0.132795	20	6	16744.8	0.248102	0.397664	20	4	32561	0.726273	0.0105521	24	4	33833.6	0.0656814
Cucurbitacin I	0.00048612	24	4	5373.16	0.00524837	0.397664	20	4	5375.71	0.726273	0.167981	24	6	5842.54	0.426064
3-Methylthiofentanyl	0.324227	20	8	15526.6	0.502614	1	20	2	23300.8	1	0.484262	24	8	18094	0.857473
N,N'-diacetylchitobiose	0.236595	20	4	77.4999	0.398132	0.644548	20	4	236.233	1	0.0623201	24	0	2029.62	0.222311
PE(6:0/6:0)[U]	0.00172835	24	22	5605.14	0.0112759	0.585635	20	0	3968	0.946324	0.77146	24	0	4166.56	1
Xanthurenate-8-O-beta-D-glucoside	0.00172835	24	18	4541.14	0.0112759	0.534948	24	18	4076.95	0.907701	0.104105	24	18	3293.87	0.307526
Indicine	1	24	22	323.374	1	1	20	2	1170.83	1	1	20	16	1397.47	1
Miraxanthin-III	1	24	22	2457	1	0.104105	24	4	6515.83	0.35777	1	24	12	532.498	1
25-Acetyl-6,7-didehydrofevicordin F 3-[glucosyl-(1->6)-glucoside]	1	20	12	4756.01	1	0.0809096	24	20	34826.4	0.327939	0.00754717	20	0	29142.6	0.0538453
Deacetylspironolactone	0.0199069	20	6	7941.99	0.060115	0.132795	24	6	7746.99	0.389448	0.440963	20	2	7687.88	0.826382
Etodolac glucuronide	3.91291e-05	20	6	429.93	0.00227322	0.324227	20	6	551.647	0.648454	0.839459	24	2	402.821	1
4-Hydroxy-5-(dihydroxyphenyl)-valeric acid-O-methyl-O-sulphate	1	0	0	0	1	1	0	0	0	1	1	20	14	319012	1
N-trans-Feruloyl-4-O-methyldopamine	0.000115015	20	10	4207.58	0.0030504	0.00533015	24	14	4039.6	0.098527	0.0623201	24	16	739.803	0.222311
desmethylcyclobenzaprine	1	20	18	414.68	1	1	20	10	748.545	1	0.0359403	24	14	2397.8	0.156597
Odoratine	0.0809096	24	14	204.102	0.167022	0.00533015	20	16	268.718	0.098527	0.585635	20	16	173.435	0.973399
Metsulfovax	0.000307062	24	6	580.398	0.00430592	0.0105521	20	6	431.082	0.13993	0.397664	24	6	527.463	0.754511
11-cis-Retinol	0.534948	20	16	185.881	0.754493	1	20	4	376.366	1	0.236595	24	12	787.205	0.542566
Tetradecyl Phosphonate	0.210777	24	16	397.015	0.358144	0.839459	20	14	152.324	1	1	24	12	455.347	1
Tafluprost ethyl amide	1	20	6	687.438	1	0.324227	20	12	1397.54	0.648454	1	20	18	1046.08	1
D-erythro-Sphingosine C-15	0.0549382	20	0	235.527	0.128894	1	20	8	507.759	1	0.0549382	20	8	543.313	0.210109
2-Oxo-8-methylthiooctanoic acid	0.484262	24	16	1200.48	0.688577	0.0359403	24	18	4063.73	0.239602	0.104105	24	20	1848.32	0.307526
11-Deoxytetrodotoxin	0.000755029	24	18	81243.9	0.00667489	1.1868e-05	24	20	102015	0.014479	0.00533015	20	16	123039	0.0445396
PPM-18	0.917407	24	0	1369.47	1	0.132795	20	6	207.949	0.389448	0.917407	24	20	646.492	1
Sakacin A	0.000755029	24	4	1705.62	0.00667489	0.150388	24	6	2400.29	0.430689	0.000620574	24	8	2533.04	0.0140204
Agroclavine	1	24	12	590.996	1	0.132795	20	12	1130.88	0.389448	0.839459	20	10	73.646	1
18-fluoro-9Z,12Z-octadecadienoic acid	0.324227	24	12	2739.51	0.502614	0.0475564	24	12	2464.66	0.262528	0.585635	20	10	984.173	0.973399
Gestrinone	0.995356	20	16	2928.84	1	1	20	14	2498.33	1	0.585635	24	20	1419.8	0.973399
Fospropofol	0.00255268	24	4	48691.7	0.0144179	0.104105	24	8	20228.3	0.35777	0.00452239	24	10	21234.1	0.041174
Pravastatin	0.484262	24	16	648.793	0.688577	0.210777	24	16	2143.13	0.495468	0.995356	20	10	715.815	1
3,4,5-trihydroxy-6-{[3-hydroxy-2-(phenylmethylidene)heptyl]oxy}oxane-2-carboxylic acid	0.703462	24	12	1897.54	0.929819	0.0145769	20	12	3868.69	0.16937	0.995356	20	12	817.523	1
Carbofuran	0.585635	24	12	2152.54	0.801879	0.324227	20	14	2171.05	0.648454	0.995356	24	10	1783.87	1
Dihydroxymelphalan	0.0145769	24	2	5301	0.0485897	1	20	2	10714.9	1	1	20	16	6466.8	1
Glycyl-Histidine	0.00371463	24	6	8351.44	0.0184222	0.210777	24	4	36923.2	0.495468	0.839459	24	2	6081.45	1
Bidenoside B	0.210777	24	20	31198.8	0.358144	1	20	2	15803.6	1	0.703462	20	16	33062.6	1
PA(21:4(6Z,9Z,12Z,15Z)/0:0)	0.210777	24	14	17307	0.358144	0.262412	24	22	13328.9	0.568638	0.000755029	24	18	68430.5	0.0143927
Blumenol C O-[rhamnosyl-(1->6)-glucoside]	0.0359403	24	14	1103.65	0.0917305	1	20	10	4258.35	1	1	20	0	15822.6	1
Pumiloside	1	20	10	2738.63	1	1	20	18	1830.8	1	1	20	8	922.669	1
Menthyl ethylene glycol carbonate	0.00754717	20	6	1455.55	0.0313182	1	24	0	665.478	1	1	20	18	2270.18	1
EI-1625-2	1	20	2	4726.05	1	0.703462	20	6	7428.44	1	1	20	18	1973.06	1
5'-Hydroxystreptomycin	0.00533015	20	2	1960.18	0.0246317	0.360946	20	2	3270.66	0.705695	0.0199069	24	0	7856.95	0.102909
PS(20:3(8Z,11Z,14Z)/0:0)	0.000190019	24	6	11283.9	0.00340916	0.00255268	24	6	3301.04	0.0819546	1	20	10	6752.44	1
Pergolide sulfoxide	0.00048612	24	6	3725.92	0.00524837	0.0475564	24	4	3197.05	0.262528	0.104105	24	6	3134.59	0.307526
Neu5Acα2-3Galβ1-4GlcNAcβ-Sp	0.00115194	20	6	6065.13	0.00867514	0.00115194	20	6	7024.09	0.0611031	0.0105521	24	6	7179	0.0656814
Thiothixene	0.0809096	24	20	1511.62	0.167022	0.00313366	24	20	1933.92	0.0924868	5.35479e-05	24	18	6513.25	0.00653285
7C-aglycone	1	24	22	5177.21	1	0.0359403	24	14	27139.5	0.239602	1	20	18	2752.18	1
Cinncassiol D2 glucoside	0.534948	20	16	33473.3	0.754493	0.585635	20	6	122.211	0.946324	1	20	18	353.353	1
Zalcitabine	0.360946	20	6	73.2624	0.555301	0.839459	20	14	84.8183	1	0.995356	24	4	92.9382	1
(±)13-Azaprostanoic acid	0.262412	24	16	1647.7	0.42403	0.167981	24	10	2732.86	0.439778	0.995356	24	12	2500.14	1
oxidized dithiothreitol	0.397664	20	12	743.003	0.590926	0.0809096	20	14	1231.13	0.327939	0.324227	24	10	765.171	0.648454
10-methyl-9-(phenoxycarbonyl) Acridinium fluorosulfonate	1	24	10	628.165	1	1	0	0	0	1	1	20	10	569.348	1
(±)-2-Pentylthiazolidine	1	20	12	67.9242	1	0.324227	24	16	213.919	0.648454	0.397664	24	8	232.024	0.754511
7-N,N-Dimethylamino-1,2,3,4,5-pentathiocyclooctane	1	24	0	1078.43	1	0.236595	20	8	364.509	0.540534	1	24	6	338.022	1
2,4-Diamino-6,7-dimethoxyquinazoline	0.132795	20	2	2147.31	0.248102	1	20	8	1465.21	1	0.995356	20	2	635.652	1
Dihydrojasmonic acid	0.00313366	24	8	1094.38	0.0169914	1	20	4	592.034	1	0.995356	24	8	2774.33	1
4-Deoxy-beta-D-gluc-4-enuronosyl-(1,3)-N-acetyl-D-galactosamine 4-sulfate	0.150388	20	0	19.3266	0.278835	1	0	0	0	1	0.703462	0	0	0	1
D-Linalool 3-glucoside	0.00313366	24	6	2816.07	0.0169914	0.00371463	24	6	1601.88	0.0924868	0.0172419	24	6	4068.98	0.0922595
2-(2-Thienylmethylene)-1,6-dioxaspiro[4.4]non-3-ene	0.210777	24	12	634.949	0.358144	1	20	16	631.899	1	0.000190019	24	14	1808.47	0.00772742
Ribitol	0.0623201	24	0	51.4124	0.137736	0.703462	24	4	73.0993	1	1	24	22	29.7371	1
Irinotecan	1	20	14	3566.97	1	0.210777	24	10	5316.24	0.495468	0.484262	24	16	635.804	0.857473
Allopregnanolone	1	24	12	2816	1	1	20	12	7630.09	1	0.210777	20	10	2595.79	0.488874
(E,E,E)-1,3,5,11-Tridecatetraene-7,9-diyne	0.995356	24	12	690.447	1	0.132795	20	14	841.882	0.389448	0.324227	20	10	350.233	0.648454
N-Desthienylethyl-rotigotine	0.00048612	24	20	10958.2	0.00524837	0.0145769	24	20	10881.1	0.16937	0.00255268	20	16	20103.9	0.0288359
Di-1-propenyl sulfide	0.210777	20	0	183.432	0.358144	0.0417483	20	8	166.056	0.262528	0.0549382	24	6	197.991	0.210109
13H-Dibenzo[a,g]fluorene	0.0199069	24	2	44192.2	0.060115	0.210777	24	4	51063	0.495468	0.00754717	24	6	130318	0.0538453
C16 Sphingosine-1-phosphate	0.0475564	20	6	8497.81	0.113318	0.397664	20	6	23983	0.726273	0.324227	24	4	24365.1	0.648454
Nebramycin factor 4	0.000190019	24	18	37466.1	0.00340916	0.00533015	20	18	28289	0.098527	0.0809096	24	18	22076	0.26393
N-Benzoyl-D-arginine	0.00255268	20	16	3996.95	0.0144179	0.585635	20	16	3657.46	0.946324	0.484262	24	18	2642.31	0.857473
6-(5-ethyl-2,3-dihydroxyphenoxy)-3,4,5-trihydroxyoxane-2-carboxylic acid	1	20	16	173.174	1	1	20	2	388.729	1	1	20	16	995.738	1
Benperidol	0.132795	24	14	5335.54	0.248102	1	20	8	6888.19	1	0.132795	24	18	9685.75	0.359225
CDP-DG(a-13:0/18:2(9Z,11Z))	0.0475564	24	18	5251.62	0.113318	0.167981	24	20	1091.5	0.439778	0.023398	24	20	3390.05	0.119939
Methyl-N,N-diethylthiocarbamate	0.397664	20	0	18.7784	0.590926	0.440963	0	0	0	0.79114	1	24	6	134.158	1
Fortimicin KL1	0.00754717	24	20	83549.8	0.0313182	0.210777	24	20	32331.7	0.495468	0.00371463	24	22	77025.8	0.0354051
LPIM2(16:0/0:0)	0.0199069	24	4	1051.96	0.060115	0.397664	20	6	2145.21	0.726273	1	24	0	3248.34	1
AG-879	0.000755029	24	6	544.337	0.00667489	0.534948	20	6	192.65	0.907701	0.0172419	24	8	528.12	0.0922595
Fluphenazine depot	0.0314147	24	6	622.353	0.0859326	0.0199069	24	4	813.303	0.19275	1	20	16	342.897	1
Portulacaxanthin I	0.00172835	24	6	8725.83	0.0112759	0.0716149	20	8	1233.62	0.327939	0.0314147	24	6	4001.58	0.14855
(9R,13R)-1a,1b-dihomo-jasmonic acid	0.000620574	24	6	1122.29	0.00630917	0.0268891	20	10	435.433	0.201256	0.0623201	24	10	350.003	0.222311
3-Oxododecanoic acid glycerides	0.000152517	24	4	285.823	0.00340916	0.397664	24	8	96.9649	0.726273	1	20	4	411.65	1
Hydroxy Ritonavir	0.585635	20	8	2401.05	0.801879	0.0809096	24	2	5282.28	0.327939	0.262412	24	2	8314.68	0.554841
Carboxin	0.262412	20	8	994.33	0.42403	0.839459	24	6	808.458	1	0.839459	24	6	1376.45	1
Macrocin	0.0105521	24	18	2458.36	0.0402299	0.00643866	24	20	3591.97	0.113843	0.132795	24	16	6950.62	0.359225
nLc5Cer	1	20	10	2115.78	1	1	20	2	1762.84	1	0.210777	24	0	5077.86	0.488874
Sch 59884	0.995356	20	10	14422.2	1	1	20	18	19949.6	1	0.995356	20	14	2155.52	1
Jasmonic acid	1	20	6	578.632	1	1	20	8	558.543	1	1	20	6	1133.25	1
2S-hydroxy-3-(10Z-tetradecenoyloxy)-propanoic acid	0.839459	24	12	2039.26	1	0.132795	24	20	9248.44	0.389448	0.397664	24	6	5328.56	0.754511
(-)-Fusicoplagin A	0.360946	24	14	4413.89	0.555301	1	24	6	130.235	1	1	24	12	307.912	1
4-Phospho-N-pantothenoylcysteine	0.00754717	24	14	325.363	0.0313182	1	20	16	174.936	1	1	20	0	71.394	1
Prostaglandin A2-d4	0.000115015	24	6	3392.3	0.0030504	0.29332	24	10	2018.44	0.620191	0.0716149	24	8	1687.37	0.251064
PC(22:1(13Z)/24:1(15Z))	0.839459	24	10	2993.25	1	1	20	12	5160.64	1	1	24	12	4806.13	1
Pyrazinemethanethiol	1	24	22	168.701	1	0.104105	24	8	170.056	0.35777	0.440963	20	2	79.2722	0.826382
N-Dealkylated tolterodine	1	24	0	2371.91	1	0.00754717	20	0	4863.94	0.118045	1	20	16	6427	1
Ruscopine	0.00371463	24	16	22435.9	0.0184222	0.000307062	24	18	14105.7	0.0340559	0.00115194	24	16	15128.5	0.0180176
6-[5-(2-carboxy-2-oxoethyl)-2,3-dihydroxyphenoxy]-3,4,5-trihydroxyoxane-2-carboxylic acid	0.0549382	20	0	193.327	0.128894	0.0268891	20	6	1204.97	0.201256	0.0549382	20	2	1641.72	0.210109
RG-108	0.397664	20	18	3471.42	0.590926	0.104105	20	12	3397.68	0.35777	0.324227	20	10	1740.21	0.648454
Norepinephrine	0.839459	0	0	0	1	1	20	16	23722.9	1	0.484262	24	6	14134.6	0.857473
Desmethylergometrine	9.14908e-05	24	6	1434.03	0.0030504	0.189379	24	6	487.34	0.483352	0.00371463	24	6	791.902	0.0354051
CAY10444	0.397664	24	4	1316.7	0.590926	0.0268891	20	6	2414.14	0.201256	1	20	10	1024.05	1
3,3'-Dimethoxybenzidine-4,4'-diisocyanate	0.839459	24	12	57022.7	1	0.132795	20	14	93651.6	0.389448	0.0359403	24	10	72607.7	0.156597
3-(3-amino-4,5-dihydroxyphenyl)-2-cyano-N,N-diethylprop-2-enamide	0.00048612	24	18	14139.4	0.00524837	0.00371463	24	18	8032.03	0.0924868	0.132795	24	20	3396.66	0.359225
Rosmic acid	5.35479e-05	24	4	4756.47	0.00276398	0.00371463	24	6	3547.44	0.0924868	0.0314147	24	6	7410.99	0.14855
Daphnoline	0.210777	24	2	21729.2	0.358144	0.839459	20	2	34984	1	0.324227	24	20	50914.3	0.648454
Scopoletin	0.00255268	24	10	9624.91	0.0144179	0.104105	24	12	13465.1	0.35777	0.0475564	24	12	14136	0.185958
LPIM3(19:2(9Z,12Z)/0:0)	0.167981	24	20	4991.9	0.300054	0.210777	20	0	7363.36	0.495468	0.397664	24	20	6124.42	0.754511
3-Oxochola-1,4,6-trien-24-oic Acid	0.585635	24	6	78689.9	0.801879	0.0268891	24	8	98750.6	0.201256	1	24	6	87999.3	1
Austalide J	1	24	0	1559.23	1	0.360946	24	2	2489.3	0.705695	0.167981	20	0	2348.36	0.426064
16beta,17-dihydroxy-ent-kaurane-19-oic acid	0.0809096	24	20	41414.6	0.167022	0.132795	24	20	19080.7	0.389448	0.00533015	24	22	37434.7	0.0445396
Melongoside O	1	24	10	532.956	1	1	20	6	976.111	1	0.11845	24	6	1900.23	0.344891
7(14)-Bisabolene-2,3,10,11-tetrol	0.00048612	24	4	8601.6	0.00524837	1	20	2	4035.19	1	1	20	2	4062.83	1
(S)-3-Hydroxy-N-methylcoclaurine	1	20	6	679.187	1	0.324227	20	4	1718.31	0.648454	0.0716149	24	2	1050.38	0.251064
Asparaginyl-Proline	0.324227	20	8	21572.1	0.502614	1	20	2	48441.9	1	1	20	10	32847.6	1
PS(6:0/6:0)[U]	0.023398	24	4	699.69	0.0696234	1	20	6	198.324	1	0.00214052	24	6	579.892	0.0274887
Tryptophyl-Isoleucine	0.000190019	24	4	5493.15	0.00340916	0.0925074	20	6	1760.75	0.35777	0.0105521	24	6	6760.58	0.0656814
Rhizoxin	0.00371463	20	6	789.131	0.0184222	0.236595	24	2	1668.51	0.540534	1	24	10	1942.11	1
Pelargonidin 3-(2G-xylosylrutinoside)	0.0125645	24	4	26074.8	0.0470205	0.0199069	24	4	30705.8	0.19275	0.104105	24	6	17804.8	0.307526
3-Hydroxylidocaine	0.0145769	24	8	1768.27	0.0485897	0.995356	20	8	845.77	1	0.00754717	24	8	2264.2	0.0538453
Fluprostenol	0.210777	24	18	465.235	0.358144	0.023398	24	0	3543.3	0.201256	1	20	16	2311.33	1
Linocinnamarin	0.00533015	24	16	846.998	0.0246317	0.29332	24	20	490.83	0.620191	0.534948	24	16	1891.11	0.93501
Schisantherin A	6.79668e-05	24	18	6001.24	0.00276398	0.000953487	24	18	8649.64	0.0581627	0.00172835	24	16	14126.8	0.0231713
Cephabacin F3	0.104105	24	20	4832.48	0.206518	0.00172835	24	20	5293.83	0.0753067	6.79668e-05	24	18	22410.8	0.00690995
Terbinafine metabolite glucuronide	0.167981	24	18	44815.1	0.300054	0.00255268	24	20	57996.6	0.0819546	0.00048612	24	18	88085.1	0.0123555
7,8-Dihydrovomifoliol 9-[rhamnosyl-(1->6)-glucoside]	1	24	6	1429.62	1	1	20	2	232.349	1	1	20	14	152.12	1
Iso-Olomoucine	0.397664	20	10	131.553	0.590926	1	20	16	80.3431	1	0.00255268	24	12	304.474	0.0288359
2-N-Undecyltetrahydrothiophene	0.0809096	20	16	773.04	0.167022	1	20	2	642.138	1	0.324227	24	12	886.888	0.648454
Prostaglandin B2-d4	0.0268891	20	8	1442.87	0.0754131	0.0716149	24	8	404.503	0.327939	0.585635	20	8	352.868	0.973399
Alchorneine	0.262412	24	16	74.6785	0.42403	0.0359403	20	16	164.707	0.239602	0.585635	20	16	32.7235	0.973399
6-{[5,7-dihydroxy-2-(4-hydroxyphenyl)-4-oxo-4H-chromen-3-yl]oxy}-4,5-dihydroxy-2-(hydroxymethyl)oxan-3-yl (2E)-3-(4-hydroxyphenyl)prop-2-enoate	0.104105	24	14	149.285	0.206518	0.0199069	20	16	304.811	0.19275	0.262412	24	18	203.158	0.554841
(-)-Blebbistatin	0.0105521	24	14	310.001	0.0402299	1	20	10	70.0131	1	0.0172419	24	6	81.9137	0.0922595
Methyl methanethiosulfonate	0.440963	24	12	23293	0.649728	0.132795	20	14	29152.6	0.389448	0.0475564	24	10	23728.8	0.185958
S-2,5-Dimethyl-3-furanyl 3-methylbutanethioate	0.00172835	24	16	144623	0.0112759	0.000190019	20	16	105985	0.0257581	0.000755029	24	16	98019.5	0.0143927
Nerolidyl diphosphate	0.324227	0	0	0	0.502614	0.397664	0	0	0	0.726273	0.0125645	24	6	7120.78	0.0762622
Sufentanil	0.000307062	24	4	124916	0.00430592	0.132795	24	6	80168.1	0.389448	0.0359403	24	6	151099	0.156597
Galactinol dihydrate	0.00048612	24	16	5341.6	0.00524837	0.132795	20	16	6295.13	0.389448	1	20	16	2418.03	1
Tibolone	0.397664	24	12	440.547	0.590926	0.0475564	20	14	576.981	0.262528	0.703462	24	8	286.373	1
Diosbulbinoside F	0.0145769	20	4	96499.8	0.0485897	1	20	2	115791	1	0.324227	24	2	69368.6	0.648454
(Z,Z)-2,9,16-Heptadecatriene-4,6-diyn-8-ol	0.0359403	24	0	1312.2	0.0917305	0.104105	20	6	141.159	0.35777	0.00371463	24	6	3367.9	0.0354051
8-Hydroxyondansetron glucuronide	0.000190019	24	4	5286.78	0.00340916	0.440963	20	4	1580.58	0.79114	0.917407	24	4	2778.45	1
M(IP)2C(d18:0/16:0)	0.104105	24	20	744.837	0.206518	1	20	14	2317.94	1	1	24	22	2268.59	1
Gibberellin A19	0.0199069	24	2	59259.7	0.060115	0.210777	20	4	12792.4	0.495468	0.00048612	24	2	27524.7	0.0123555
Azukisaponin VI	0.0199069	20	6	2965.14	0.060115	0.0549382	24	6	1976.52	0.295263	0.023398	24	4	1959.57	0.119939
N-Methyl-(R,S)-tetrahydrobenzylisoquinoline	0.0145769	24	2	2158.47	0.0485897	0.77146	20	4	1051.21	1	0.0172419	24	6	4064.5	0.0922595
Bispyribac	1	20	2	720.862	1	0.917407	24	16	460.346	1	0.00533015	24	12	736.883	0.0445396
Brassicanal B	0.324227	24	18	19.4381	0.502614	0.324227	0	0	0	0.648454	0.210777	20	2	19.7427	0.488874
2,4-Dodecadienoic acid pyrrolidide	9.14908e-05	24	4	1682.29	0.0030504	0.00452239	24	6	1128.43	0.098527	0.104105	24	4	3385.76	0.307526
N-AcetylCilastatin	0.000190019	24	18	33789.5	0.00340916	0.00255268	24	18	49997.7	0.0819546	0.00754717	24	18	65004.4	0.0538453
Trandolapril	0.0268891	20	2	21216.4	0.0754131	0.000755029	24	0	45751.5	0.0484808	0.000755029	24	0	47295	0.0143927
3beta-Fluoro-5beta-pregnan-20-one	0.262412	20	6	3507.07	0.42403	1	20	10	3482.19	1	0.360946	24	22	3068.77	0.712547
Trimethaphan	0.00048612	24	6	2701.43	0.00524837	0.0125645	24	4	2647.7	0.164825	0.0172419	24	6	2556.57	0.0922595
PG(19:1(9Z)/22:4(7Z,10Z,13Z,16Z))	0.000620574	24	18	12602.6	0.00630917	0.00904963	24	18	18421	0.139754	0.0125645	24	18	19490.3	0.0762622
Phosphatidylinositol-3,4,5-trisphosphate	0.324227	24	20	18583.9	0.502614	0.703462	20	0	29539.1	1	1	20	16	20508.4	1
Dolastatin 12	1	20	16	1932.74	1	0.397664	20	16	2009.94	0.726273	0.360946	24	14	2618.09	0.712547
Sucrose monostearate	0.0475564	24	6	1715.95	0.113318	1	24	6	335.422	1	1	20	14	102.928	1
4-[(2-Methyl-3-furanyl)thio]-5-nonanone	0.397664	20	10	944.276	0.590926	0.210777	20	16	1741.41	0.495468	1	20	10	2110.5	1
Aflatoxin B1 diol	0.703462	20	14	188.474	0.929819	1	20	16	468.306	1	0.995356	24	12	1218.26	1
Carboxycelecoxib	0.397664	24	14	922.144	0.590926	0.0105521	20	14	1791.04	0.13993	0.262412	24	12	1671.23	0.554841
Nummularine F	1	20	12	476.688	1	0.00533015	20	14	929.177	0.098527	1	20	16	108.556	1
1-(alpha-Methyl-4-(2-methylpropyl)benzeneacetate)-beta-D-Glucopyranuronic acid	1	20	8	1089.67	1	0.324227	20	2	910.375	0.648454	0.324227	24	22	606.026	0.648454
Carbazole	0.0268891	24	6	6700.16	0.0754131	0.585635	24	10	1706.32	0.946324	0.000307062	24	10	2728.13	0.00960552
Gentamicin A	0.00754717	24	22	68133.3	0.0313182	1	24	0	28677.1	1	0.585635	24	22	21943.3	0.973399
Neolinderatin	1	24	12	11765.6	1	0.210777	24	14	21821.1	0.495468	0.104105	24	12	19429.7	0.307526
Cynaratriol	0.397664	20	14	163.117	0.590926	0.210777	20	14	568.435	0.495468	0.397664	24	8	526.373	0.754511
Progesterone	0.0359403	20	8	579.155	0.0917305	0.0105521	20	10	637.468	0.13993	0.0809096	24	8	687.943	0.26393
Ochotensine	0.0268891	24	12	8305.79	0.0754131	1	24	12	1407.03	1	0.995356	20	4	2849.29	1
Zearalenone	0.132795	24	2	6592.05	0.248102	0.839459	24	4	2760.49	1	0.703462	24	4	3814.39	1
N2-Monodes-methylnizatidine	0.0199069	20	10	450.037	0.060115	1	20	4	398.241	1	0.0417483	24	6	1101.16	0.177467
ortho-Aminoazotoluene	0.0809096	24	8	3527.59	0.167022	1	20	12	1728.97	1	0.995356	20	10	125.857	1
Candoxatrilat	3.91291e-05	24	6	45977.7	0.00227322	0.210777	20	6	28087.8	0.495468	0.839459	24	6	61423.6	1
(25S)-5alpha-cholestan-3beta,4beta,6alpha,7alpha,8beta,15beta,16beta,26-octol	1	24	0	220.523	1	0.189379	20	6	1328.58	0.483352	1	20	0	341.986	1
9-Fluoro-16alpha-methylpregn-4-ene-3,11,20-trione	0.0199069	20	8	3228.18	0.060115	1	20	2	2836.02	1	1	20	2	8518.17	1
Alangimarine	0.0623201	20	6	240.055	0.137736	1	20	6	117.619	1	0.839459	24	6	282.404	1
Cerivastatin	0.00255268	24	18	33513.2	0.0144179	0.104105	24	20	37100.4	0.35777	0.0623201	24	16	74028.1	0.222311
montanoyl-CoA	0.703462	24	8	648.399	0.929819	0.360946	24	2	2289.72	0.705695	1	20	2	3065.53	1
SARAFLOXACIN	0.000307062	24	6	627.652	0.00430592	0.0549382	20	6	829.057	0.295263	0.00255268	24	6	844.765	0.0288359
10-Hydroxyyohimbine	0.0359403	24	20	1340.31	0.0917305	0.167981	24	20	3464.14	0.439778	0.00754717	24	18	3599.76	0.0538453
Terazosin	0.00533015	24	4	1128.05	0.0246317	0.104105	24	6	163.205	0.35777	0.210777	24	6	233.673	0.488874
3,4,5-trihydroxy-6-[3-hydroxy-2-(7-hydroxy-4-oxo-3,4-dihydro-2H-1-benzopyran-2-yl)-5-methoxy-4-(3-methylbut-2-en-1-yl)phenoxy]oxane-2-carboxylic acid	0.995356	24	8	121.047	1	1	20	4	1691.28	1	1	24	6	1558.28	1
Pipercyclobutanamide A	0.484262	20	6	14352.4	0.688577	1	20	4	8650.25	1	0.585635	24	0	15515.1	0.973399
PIP2(16:0/22:5(4Z,7Z,10Z,13Z,16Z))	0.360946	24	18	1471.6	0.555301	1	24	18	2832.85	1	0.00452239	24	16	16645.2	0.041174
Ascochitine	0.262412	20	18	1222.18	0.42403	1	20	14	393.292	1	1	20	8	452.815	1
17-Hydroxyprogesterone	0.0623201	20	8	1029.62	0.137736	1	20	10	250.471	1	1	24	22	126.196	1
(3Z)-Phycoerythrobilin	0.995356	24	8	612.487	1	0.210777	20	12	3939.64	0.495468	1	20	12	2337.16	1
Nocardicin C	0.104105	24	20	4218.19	0.206518	0.000190019	24	20	11219.8	0.0257581	0.00144015	24	20	10906.4	0.0219623
9-Fluoro-2alpha-methylpregn-4-ene-3,11,20-trione	0.000307062	24	4	1848.74	0.00430592	0.11845	24	6	2634.8	0.389448	0.0268891	24	4	4772.2	0.130177
ergosta-5,7,22,24(28)-tetraen-3beta-ol	0.839459	24	12	245.144	1	0.324227	24	8	252.923	0.648454	0.484262	20	10	71.4729	0.857473
erythro-3-Hydroxy-Ls-aspartate	1	24	12	1785.47	1	0.0623201	20	12	2713.64	0.298159	0.167981	24	10	1433.32	0.426064
FAHFA(18:1(9Z)/6-O-16:0)	1	24	12	27422.5	1	0.585635	20	14	34049.5	0.946324	0.484262	24	10	40981.8	0.857473
11-Hydroxy-12-methoxydihydrokawain	0.00255268	24	18	4917.75	0.0144179	0.324227	20	16	4572.03	0.648454	1	20	10	2954.97	1
(±)-3-(4-Hydroxyphenyl)-1,2-propanediol 4'-O-glucoside	0.00172835	24	0	6835.4	0.0112759	1	20	6	963.607	1	1	20	10	5332.82	1
Narciclasine	2.18921e-05	24	6	26958.4	0.0014838	0.0268891	24	8	6381.32	0.201256	0.000190019	24	8	8035.8	0.00772742
D-Manno-2-heptulose	0.00048612	24	6	101447	0.00524837	0.210777	24	8	50472.7	0.495468	0.00754717	24	6	113443	0.0538453
Oxyphencyclimine	0.262412	20	4	22164.8	0.42403	0.839459	20	4	18149.1	1	0.167981	24	2	34366.8	0.426064
3-(3-hydroxyphenyl)-2-phenyl-4-[(E)-2-phenylethenyl]-2,3-dihydro-1-benzofuran-6-ol	0.167981	24	2	24969.2	0.300054	0.132795	24	6	38500.9	0.389448	0.00115194	24	8	89617.7	0.0180176
[(16R)-5,6,7-trihydroxy-8,8,10,12,16-pentamethyl-3-[1-(2-methyl-1,3-thiazol-4-yl)prop-1-en-2-yl]-9-oxo-17-oxa-4-azabicyclo[14.1.0]heptadec-4-en-11-yl]oxidanesulfonic acid	0.839459	24	8	5817.74	1	1	24	6	23282.1	1	1	20	4	33228	1
15(S)-Fluprostenol isopropyl ester	1	20	4	1235.73	1	1	20	4	4008.93	1	0.210777	24	4	3034.8	0.488874
AZOBENZENE	0.484262	20	10	486.369	0.688577	0.839459	20	12	763.89	1	1	20	6	396.422	1
Chenodeoxycholic acid disulfate	0.000190019	24	6	15637.9	0.00340916	0.77146	20	6	7990.95	1	0.29332	24	6	1357.42	0.615921
SPIPERONE	0.0475564	24	4	10550.7	0.113318	0.0623201	24	4	3770.3	0.298159	0.484262	24	4	5225.76	0.857473
LysoPA(i-12:0/0:0)	1	20	6	205.223	1	0.00371463	24	6	2658.09	0.0924868	0.0809096	24	4	3235.18	0.26393
Nostocyclopeptide A2	0.0623201	20	8	1439.19	0.137736	0.11845	24	4	5170.3	0.389448	0.00115194	24	4	6391.86	0.0180176
28-Galloylglucosylpomolate 3-arabinoside	0.0105521	24	4	1332.9	0.0402299	1	20	4	3069.61	1	1	20	10	3068.15	1
Tryptophyl-Leucine	0.360946	24	6	1085.62	0.555301	1	20	10	503.749	1	0.703462	20	10	84.9343	1
Neoarctin A	0.0268891	24	12	21602.8	0.0754131	0.839459	20	16	9042.96	1	0.00533015	20	14	22679.9	0.0445396
CE-108	0.210777	24	6	2208.6	0.358144	1	20	16	557.186	1	1	20	18	108.231	1
(6alpha,7alpha,10alpha)-1(5),3-Aromadendradiene	0.995356	20	16	576.857	1	1	20	8	504.437	1	0.0809096	20	10	443.778	0.26393
Valorphin	0.00255268	24	4	13561.6	0.0144179	0.167981	20	6	7633.95	0.439778	1	20	10	4520.19	1
PC(6:0/8:0)[U]	1	20	4	419.716	1	1	20	18	145.898	1	1	0	0	0	1
L-Olivosyl-oleandolide	0.839459	24	8	747.87	1	1	20	18	155.038	1	0.360946	24	16	112.531	0.712547
Valyl-Methionine	0.324227	20	12	3300.12	0.502614	0.104105	20	14	3386.46	0.35777	0.210777	20	10	1734.79	0.488874
Bilastine	1	24	10	3441.3	1	0.703462	20	6	3409.21	1	2.18921e-05	20	10	2051.45	0.00653285
UDP-3-ketoglucose	0.00371463	24	12	990.923	0.0184222	0.0145769	24	16	510.533	0.16937	1	24	12	111.103	1
BAY-11-7082	0.210777	20	18	190.373	0.358144	1	20	8	131.865	1	1	20	12	189.273	1
α-hydroxy Farnesyl Phosphonic Acid	0.262412	24	2	26854.5	0.42403	0.167981	24	2	44041.7	0.439778	0.00371463	24	4	79011.3	0.0354051
Bifenazate	0.00115194	24	2	3545.98	0.00867514	0.77146	24	6	4601.36	1	1	20	4	6425.81	1
Piperaduncin B	0.210777	24	14	16829.5	0.358144	0.000307062	24	20	5874.41	0.0340559	0.00172835	24	18	14464.6	0.0231713
6-Thioguanosine monophosphate	0.00172835	24	8	257.893	0.0112759	1	20	4	194.783	1	0.236595	24	8	286.302	0.542566
Cortexolone	0.00371463	24	12	8100.31	0.0184222	1	20	16	6585.17	1	0.917407	24	12	4535.37	1
2-amino-4-({1-[(carboxymethyl)-C-hydroxycarbonimidoyl]-2-{[1-hydroxy-3-(4-hydroxyphenyl)-1-(5-methoxy-2,2-dimethyl-2H-chromen-6-yl)-3-oxopropan-2-yl]sulfanyl}ethyl}-C-hydroxycarbonimidoyl)butanoic acid	0.0809096	24	20	4191.88	0.167022	0.0809096	24	20	3175.19	0.327939	0.00255268	24	20	2960.46	0.0288359
N1,N5,N10-Tri-(hydroxyferuloyl)-spermidine	0.000190019	24	18	28500.4	0.00340916	0.0199069	24	18	22024.5	0.19275	0.0359403	24	18	28136.9	0.156597
(R)-1-O-[b-D-Apiofuranosyl-(1->2)-b-D-glucopyranoside]-1,3-octanediol	0.000190019	24	4	13959.7	0.00340916	0.397664	24	2	2749.91	0.726273	1	20	12	3549.49	1
PG(P-16:0/0:0)	0.0172419	24	6	4262.06	0.0566985	0.0199069	24	4	3475.73	0.19275	0.000190019	24	4	6268.64	0.00772742
Armillane	1	20	16	772.841	1	1	0	0	0	1	0.585635	0	0	0	0.973399
Physalin E	1	24	6	826.259	1	0.189379	24	4	991.677	0.483352	1	20	16	801.099	1
1-(3-methoxy-4-hydroxy)-phenyl-6,7-dihydroxy-isochroman	0.132795	20	18	2087.45	0.248102	1	20	2	1331.47	1	1	20	0	1422.18	1
3'-N-Debenzoyl-2'-deoxytaxol	0.0268891	20	6	3905.73	0.0754131	1	24	0	4246.26	1	1	20	6	1680.91	1
Stanozolol	0.132795	20	12	4856.3	0.248102	1	24	22	1463.89	1	0.585635	24	6	829.042	0.973399
2,6-Dimethyl-3-[(2-methyl-3-furanyl)thio]-4-heptanone	0.995356	24	12	401.887	1	0.167981	24	12	840.465	0.439778	0.995356	24	10	317.944	1
17-Ethynyl-5alpha-androstan-17beta-ol	0.0359403	24	16	1408.93	0.0917305	1	20	10	1197.61	1	0.210777	24	14	2006.62	0.488874
4-ethylphenylsulfate	1	20	14	3422.72	1	0.0623201	24	10	6268.25	0.298159	0.262412	24	8	4728.55	0.554841
6-Deoxy-5-ketofructose 1-phosphate	0.484262	24	0	1895.94	0.688577	0.0199069	20	8	3196.76	0.19275	0.210777	20	8	2772.38	0.488874
cevimeline trans-sulfoxide	0.189379	24	16	16983.2	0.334844	0.00115194	24	22	12941.1	0.0611031	0.00371463	20	16	31913	0.0354051
Formoterol	0.440963	20	6	2119.32	0.649728	1	20	2	1627.58	1	0.167981	24	2	1502.47	0.426064
(±)-Glycerol 1-monophosphate K salt (1:2)	0.0809096	0	0	0	0.167022	0.585635	0	0	0	0.946324	0.324227	24	22	1566.2	0.648454
Prasugrel	0.132795	24	0	1440.99	0.248102	0.0925074	20	6	638.721	0.35777	0.00255268	20	2	1903.42	0.0288359
Pentamidine	0.703462	24	14	1110.13	0.929819	1	20	0	2453.35	1	0.00754717	20	0	4439.49	0.0538453
2-Ethylidene-1,5-dimethyl-3,3-diphenylpyrrolidine	0.000953487	24	6	5591.48	0.00802244	0.0623201	24	6	4746.79	0.298159	0.0549382	24	6	4210.01	0.210109
DPA	0.585635	24	16	650.193	0.801879	1	24	12	2100.8	1	1	20	6	1157.88	1
Kaempferol 3-glucuronide	0.839459	24	12	3569.47	1	0.0623201	24	16	5664.39	0.298159	0.703462	20	12	5473.72	1
Palmitoyl 3-carbacyclic Phosphatidic Acid	0.000190019	24	4	40329.8	0.00340916	0.29332	24	8	14038.2	0.620191	0.0172419	24	10	20774.8	0.0922595
1,6,7-Trimethylnaphthalene	0.995356	24	14	567.512	1	0.0268891	24	12	1222.36	0.201256	0.210777	24	10	506.721	0.488874
Caffeine	0.0125645	24	16	1460.11	0.0470205	0.397664	24	20	429.512	0.726273	0.000620574	24	18	2684.91	0.0140204
(3Z)-Phycocyanobilin	0.00313366	24	4	22630.8	0.0169914	0.0925074	20	6	22081.5	0.35777	0.0172419	24	4	11784.6	0.0922595
PG(15:1(9Z)/0:0)	0.262412	24	20	67170.6	0.42403	0.324227	20	0	73163.6	0.648454	1	24	18	21413.3	1
2-Angeloyl-9-(3-methyl-2E-pentenoyl)-2b,9a-dihydroxy-4Z,10(14)-oplopadien-3-one	0.210777	24	22	78675.6	0.358144	0.132795	24	0	49082.4	0.389448	0.995356	24	22	7752.71	1
Deoxythymidine diphosphate-l-rhamnose	0.0809096	24	16	17692.1	0.167022	0.0475564	20	16	32535.3	0.262528	0.995356	24	16	16846	1
3-Oxo-4,6-choladienoic acid	0.00533015	24	2	47626.7	0.0246317	0.167981	24	2	18337	0.439778	0.0359403	24	4	20784	0.156597
Sethoxydim	0.132795	20	0	519.249	0.248102	0.534948	20	4	530.755	0.907701	0.000307062	24	22	19343.7	0.00960552
PC(4:0/0:0)	0.0145769	24	0	5159.86	0.0485897	0.262412	24	4	4627.13	0.568638	0.0105521	24	4	21130.6	0.0656814
Asiaticoside B	0.11845	24	16	1075.11	0.233456	1	0	0	0	1	0.00313366	24	20	514.559	0.0347551
3-Hydroxymorphinan glucuronides	1	20	6	13679.3	1	1	24	0	25271.8	1	0.839459	24	18	30807.5	1
3,5-Diiodothyronine	1	24	18	4570.13	1	0.585635	20	0	4304.43	0.946324	0.585635	24	16	9231.59	0.973399
<i>para</i>-hydroxyatorvastatin	0.000755029	24	16	118322	0.00667489	0.324227	24	18	122449	0.648454	0.00048612	24	18	80170.2	0.0123555
16-dimethylarsinoyl-9Z-hexadecenoic acid	1	24	22	54294.4	1	0.585635	20	16	89311.7	0.946324	1	20	4	32365.5	1
(±)-JWH 018 N-(4-hydroxypentyl) metabolite-d5	0.397664	24	4	605.943	0.590926	1	20	6	823.639	1	0.703462	20	6	1473.39	1
Evasterioside C	1	24	22	618.255	1	1	24	22	567.308	1	0.585635	0	0	0	0.973399
ISORESERPINE	1	24	22	831.881	1	0.995356	24	4	1273.37	1	1	20	12	3505.02	1
EPA (d5)	0.000396591	24	4	2694.39	0.00524837	0.023398	24	6	2459.87	0.201256	1	20	2	1479.9	1
gamma-Glutamyl-S-methylcysteinyl-beta-alanine	2.18921e-05	24	18	84314.3	0.0014838	0.00371463	20	18	51906.5	0.0924868	0.104105	24	18	41015.4	0.307526
CPA(16:0/0:0)	0.00255268	24	4	19763.1	0.0144179	0.210777	24	4	7748.16	0.495468	0.397664	24	6	16074.3	0.754511
Piperochromanoic acid	0.0809096	20	6	34954.8	0.167022	0.839459	24	4	21141.4	1	1	20	4	12915.1	1
Adouetine Z	0.00255268	24	6	2128.61	0.0144179	0.0809096	24	6	2217.52	0.327939	0.00533015	24	6	5283.05	0.0445396
7-Pentacosanone	1.1868e-05	24	16	5742.73	0.0014479	0.0475564	24	18	3901.2	0.262528	0.0417483	24	18	5374.39	0.177467
Precorrin 6X	0.585635	24	2	426.115	0.801879	1	20	10	1147.97	1	0.0359403	24	6	4523.79	0.156597
Renilla luciferin	0.0809096	24	6	2057.78	0.167022	0.167981	20	4	7435.39	0.439778	1	24	6	3178.22	1
(±)-Flufenprox	0.484262	20	14	7954.48	0.688577	1	20	10	9404.76	1	0.0145769	24	6	10322.6	0.0827155
(24R)-11alpha,20,24-trihydroxyecdysone	1	20	12	915.431	1	0.0809096	20	14	1220.67	0.327939	1	20	6	1187.79	1
Ceanothine B	0.00313366	24	6	13448.5	0.0169914	0.703462	24	4	2740.49	1	1	20	4	5357.08	1
PGF2α-11-acetate methyl ester	0.324227	20	14	356.721	0.502614	0.0475564	20	14	1528.25	0.262528	0.167981	20	10	654.194	0.426064
diginatin	0.000755029	24	4	49717.4	0.00667489	1	20	10	174.584	1	0.132795	24	8	521.521	0.359225
2-(2,5-dihydroxy-4-methoxyphenyl)-1-(2,4-dihydroxy-5-methoxyphenyl)propan-1-one	0.00255268	24	6	21315.7	0.0144179	0.29332	20	8	14827	0.620191	0.00144015	24	10	13845.9	0.0219623
Fenamiphos	1.1868e-05	24	18	8157.44	0.0014479	0.00255268	24	18	9598.69	0.0819546	0.132795	20	16	7119.39	0.359225
Estra-1,3,5(10)-triene-3,17beta-diol 3-phosphate	0.000115015	24	18	5131.4	0.0030504	0.104105	20	16	4938.45	0.35777	0.0417483	24	16	4549.79	0.177467
Pristinamycin IA	0.000307062	24	4	3494.18	0.00430592	0.440963	20	6	491.498	0.79114	0.440963	24	4	2286	0.826382
4'-Hydroxycarvedilol	0.585635	24	0	2522.06	0.801879	1	20	4	11786.3	1	0.167981	24	6	9969.21	0.426064
Phenolic steroid	0.00643866	24	4	1268.48	0.0294201	0.324227	20	6	1492.23	0.648454	0.995356	24	6	4402.23	1
22-dimethylarsinoyl-(5Z,8Z, 11Z,14Z,17Z,20Z)-docosahexaenoic acid	0.324227	20	4	124728	0.502614	1	20	2	199138	1	0.585635	20	2	33124.8	0.973399
16alpha-Fluoro-17alpha-hydroxyandrost-4-en-3-one	0.00754717	24	2	62808	0.0313182	1	20	2	16347.8	1	0.00172835	24	2	35372.1	0.0231713
Dibenzo[h,rst]pentaphene	0.132795	20	16	1562.32	0.248102	1	24	18	524.854	1	0.0359403	24	16	2730.18	0.156597
R-L3	0.00371463	24	8	5989.56	0.0184222	0.360946	24	4	3862.52	0.705695	0.00024854	24	6	4883.75	0.00918845
Cysteine-Mesna Disulfide (L-Alanine, 3-[(2-sulfoethyl)dithio]-)	0.0359403	24	14	710.765	0.0917305	0.0809096	20	16	1145.23	0.327939	1	24	12	984.083	1
11-dehydro-TXB2-d4	1.68801e-05	24	4	2744.59	0.0014838	0.0417483	24	6	1206.18	0.262528	0.324227	24	6	2188.32	0.648454
Iopromide	0.104105	24	6	893.699	0.206518	0.324227	20	6	1433.84	0.648454	1	20	2	1345.55	1
BEBEERINE	0.0623201	20	10	904.411	0.137736	0.644548	20	0	1052.11	1	1	20	8	1077.97	1
O-Desmethylquinine	9.14908e-05	24	6	9536.66	0.0030504	9.14908e-05	24	6	3706.47	0.0257581	0.00904963	24	6	9328.42	0.0627304
Ganodermic acid P2	0.000620574	24	6	2838.29	0.00630917	0.0925074	24	6	317.849	0.35777	0.104105	24	6	697.837	0.307526
2',4',6',3,4-Pentahydroxy-3'-geranyl-5-prenyldihydrochalcone	0.839459	24	16	3915.21	1	0.0145769	24	0	14519.7	0.16937	0.0475564	20	0	8683.43	0.185958
SQMG(16:1(9Z)/0:0)	1	24	22	2587.27	1	0.995356	24	0	12063.8	1	0.00172835	20	0	14966.6	0.0231713
Naematolone	0.150388	24	4	586.457	0.278835	1	20	10	93.4374	1	1	0	0	0	1
CDP-DG(22:6(4Z,7Z,10Z,13Z,16Z,19Z)/20:2(11Z,14Z))	1	24	18	658.848	1	1	20	0	2004.25	1	1	20	14	2994.47	1
2-chloro-palmitic acid	0.324227	24	6	3376.87	0.502614	1	20	16	739.379	1	0.995356	20	12	508.637	1
Neu5Acα2-3[GalNAcβ1-4]Galβ1-4Glcβ-Sp	0.839459	20	14	1293.21	1	1	20	0	5586.26	1	1	20	12	3285.87	1
LTD4	0.0475564	20	4	1672.35	0.113318	0.917407	20	4	207.273	1	0.995356	20	0	57.887	1
CDP-DG(18:2(9Z,11Z)/i-19:0)	0.0268891	20	4	1211.73	0.0754131	0.77146	20	6	2012.18	1	1	24	0	710.988	1
PG(10:0/10:0)[U]	0.132795	24	8	3111.57	0.248102	1	24	10	306.769	1	0.534948	24	8	216.88	0.93501
N3'-Acetylapramycin	0.397664	24	6	2519.49	0.590926	1	20	16	311.373	1	0.150388	24	12	307.284	0.401474
6beta-hydroxybudesonide	0.132795	24	8	903.908	0.248102	0.29332	24	8	158.801	0.620191	0.262412	24	18	159.484	0.554841
(E)-3-methyl-6-(pent-3-en-1-yn-1-yl)-1,2-dithiine	1	24	22	695.396	1	0.77146	20	8	1321.91	1	1	20	4	1158.07	1
Prostaglandin E2	0.00533015	20	8	800.422	0.0246317	0.995356	20	6	351.188	1	1	24	10	71.4218	1
16-carboxy-17,18,19,20-tetranor-leukotriene E3	0.995356	24	8	72.9494	1	1	20	12	744.057	1	1	24	12	322.386	1
Isobutyryl-L-carnitine	0.00172835	20	6	12745.6	0.0112759	0.585635	20	8	7894.94	0.946324	0.262412	24	6	17377.1	0.554841
Penicillamine disulfide	1	20	6	174.014	1	0.995356	24	12	248.433	1	1	20	8	168.838	1
Garciduol B	0.397664	24	14	2514.05	0.590926	0.167981	24	16	2825.07	0.439778	0.839459	20	12	3653	1
{[4-(7-methoxy-2-oxo-2H-chromen-6-yl)-2-oxobut-3-en-1-yl]oxy}sulfonic acid	0.585635	20	18	581.193	0.801879	1	20	6	329.425	1	1	20	14	174.467	1
Pilosine	0.397664	0	0	0	0.590926	0.534948	0	0	0	0.907701	1	24	6	1423.16	1
Hydroxyphthioceranic acid (C33)	0.0314147	24	16	51283.9	0.0859326	0.104105	24	20	22364.2	0.35777	0.000953487	24	18	133438	0.0168588
Aldosterone 18-glucuronide	0.167981	24	6	1839.33	0.300054	0.167981	20	6	1875.89	0.439778	0.000755029	24	4	1668.81	0.0143927
PS(18:3(6Z,9Z,12Z)/20:5(5Z,8Z,11Z,14Z,17Z))	1	24	18	146.223	1	1	24	0	786.384	1	0.150388	24	20	1111.91	0.401474
Carbamazepine iminoquinone	0.000755029	24	6	1123.85	0.00667489	0.0314147	24	6	731.87	0.229497	0.0623201	24	6	703.275	0.222311
Hydroxymyricanone	0.104105	24	4	3339.52	0.206518	1	20	10	2491.86	1	1	24	22	2141.52	1
Ichangin 4-glucoside	1	24	22	5739.48	1	1	20	2	9490.55	1	0.132795	24	2	13106.1	0.359225
Basellasaponin A	1	20	12	1143.9	1	0.0359403	20	0	5553.35	0.239602	0.839459	24	18	5254.07	1
Dextrorphan O-glucuronide	0.0475564	24	8	856.7	0.113318	1	24	6	427.309	1	0.189379	20	14	230.38	0.476376
PHHdiA-PA	0.29332	20	16	8191.3	0.469619	0.104105	24	0	247.152	0.35777	0.29332	24	16	147.429	0.615921
Epothilone A	0.00754717	24	16	10451.9	0.0313182	0.0475564	24	18	17321.4	0.262528	0.0105521	24	18	21782.5	0.0656814
10H-Phenothiazin-2-amine, 10-[3-(4-morpholinyl)-1-oxopropyl]-	0.0105521	24	2	780.493	0.0402299	0.210777	20	6	831.683	0.495468	0.0809096	24	6	1841.82	0.26393
3,4,5-trihydroxy-6-[(2,3,5-trihydroxy-6-{[(3-methoxy-3-oxopropanoyl)oxy]methyl}oxan-4-yl)oxy]oxane-2-carboxylic acid	0.0475564	20	4	1155.21	0.113318	1	24	0	4105.67	1	0.210777	20	0	3351.77	0.488874
Tetrahydro-6-(2-hydroxy-16,19-dimethylhexacosyl)-4-methyl-2H-pyran-2-one	0.00452239	24	16	43039.4	0.0221579	0.0925074	24	20	11876.2	0.35777	0.00048612	24	18	103611	0.0123555
2-O-Methyl-L-fucose	0.0359403	24	4	111118	0.0917305	0.0475564	24	8	86645.5	0.262528	0.000190019	24	4	154331	0.00772742
Syringomethyl Reserpate	0.000307062	24	6	82999.3	0.00430592	0.262412	24	8	15451.3	0.568638	0.210777	24	6	23188.6	0.488874
Topotecan	0.0359403	24	4	15068.8	0.0917305	0.0475564	20	6	11116.2	0.262528	1	20	16	4764.26	1
2- (2,6-DIMETHOXYPHENOXYETHYL)AMINOMETHYL-1,4-BENZODIOXANE (WB 4101)	0.00255268	20	4	10380	0.0144179	0.0417483	24	6	17186	0.262528	1	20	4	9465.67	1
Chlorophyll c	0.484262	24	0	643.257	0.688577	0.11845	20	6	225.96	0.389448	0.11845	24	0	2162.92	0.344891
N-dodecanoyl-L-Homoserine lactone-3-hydrazone-biotin	0.0549382	24	6	351.528	0.128894	0.484262	0	0	0	0.835642	0.150388	20	8	336.813	0.401474
Romidepsin	0.839459	24	6	10172.9	1	1	20	6	4060.84	1	0.585635	24	6	2847.88	0.973399
5-hydroxy-8,8-dimethyl-4-phenyl-2H,8H-pyrano[2,3-f]chromen-2-one	0.0359403	20	8	377.867	0.0917305	0.703462	24	2	838.427	1	0.0314147	24	4	1473.29	0.14855
PC(8:0/8:0)[S]	0.0809096	24	4	4042.16	0.167022	0.360946	20	6	6006.7	0.705695	1	24	6	570.413	1
