# Supplementary material for: Acupuncture ameliorates Mobile Phone Addiction with sleep disorders and restores salivary metabolites rhythm
Source: Front Psychiatry. 2023 Feb 21;14:1106100. doi: 10.3389/fpsyt.2023.1106100 (PMC9989025; doi:10.3389/fpsyt.2023.1106100)
Supplement: Supplementary file 1 [file Data_Sheet_1.zip › Supplementary File/Supplementary Table 3.xls]

## Sheet: fig 3A
Elements only in group N (375)	Common elements in group N group M (137)	Elements only in group M (84)
PC(17:0/0:0)	7,10-hexadecadiynoic acid	1,11-Undecanedicarboxylic acid
Cucujolide IV	Inosine	Ilicifolinoside A
3,4-dimethyl-5-carboxybutyl-2-furanpentanoic acid	3-Deoxyguanosine	28-Glucosyl-30-methyl-3b,23-dihydroxy-12-oleanene-28,30-dioate 3-[arabinosyl-(1->3)-glucuronide]
Guanosine	Cortisone	4-Hydroxyretinoic acid glucuronide
N2-gamma-Glutamylglutamine	Protorifamycin I	DL-2-hydroxy stearic acid
13,14-dihydro-PGF2alpha	15-epi-PGA1	Merodesmosine
Amifloxacin	9-Pentadecenoic acid	Valganciclovir
Tyrosyl-Proline	Valyl-Phenylalanine	1-(beta-D-Ribofuranosyl)-1,4-dihydronicotinamide
9,10,13-TriHOME	Isokanugin	4-hydroxy-5-(4-hydroxy-3-methoxyphenyl)pentanoic acid
9,10,13-TriHOME(11)	4-Hydroxydebrisoquine	Methyl iodide
15-deoxy-δ-12,14-PGD2	Isoleucyl-Alanine	8-Butanoylneosolaniol
Deoxyinosine	Leucyl-phenylalanine	3-Aminopropane-1,2-diol
12-Oxo-2,3-dinor-10,15-phytodienoic acid	p-CHLOROPHENYLALANINE	Luteolin 5-galactoside
Arginyl-Proline	Calenduloside E	BECANAMYCIN
Betavulgaroside VI	Capsicoside C	Phosphoserine
N-(1-Deoxy-1-fructosyl)proline	N-(6-aminohexanoyl)-6-aminohexanoic acid	Tryptophyl-Glutamate
Azelaic acid	α-CEHC	Tyramine-O-sulfate
9,10,18-TriHOME(12)	Isoleucylproline	Isoxanthopterin
Isoleucyl-Valine	3'-Hydroxy-HT2 toxin	Diphenoxylate
Valyl-Isoleucine	Isopentyl beta-D-glucoside	Mycinamicin IV
2-amyl 3-butenoic acid	Fumonisin A2	2,4-Dimethyloxazole
Glycyltyrosine	Vildagliptin	Dopaxanthin quinone
2'-Deoxyuridine	Imiquimod	undecanal
PG(15:0/0:0)	Methylmalonylcarnitine	Hydroxynefazodone
2-Hydroxy-3-(3,4-dihydroxyphenyl)propanamide	Tyrosyl-Phenylalanine	Homocysteine thiolactone
2-(2,3,6-trihydroxy-4-methoxyphenyl)propanoic acid	13-OxoODE	(-)-Fumigaclavine B
Buprenorphine glucuronide	Succinylcarnitine	LysoPA(8:0/0:0)
Serylisoleucine	CDP-DG(a-13:0/i-14:0)	Acrivastine
8,8a-Deoxyoleandolide	3-methyl-dodecanedioic acid	3-Oxooctanoic acid glycerides
N-(dodecanoyl)-homoserine lactone	Aryl beta-D-glucoside	Schidigerasaponin B1
(S)-Bilobanone	2-(Arabinosylamino)-3-(glucosylamino)propanenitrile	7-Dehydrodesmosterol
LysoPC(16:0)	Genipin	(7alpha,10beta)-1(10->19)-Abeo-7-acetoxyisoobacun-3,10-olide
Arginyl-Isoleucine	Narceine	S-2-Propenyl methanesulfinothioate
Succinylacetoacetate	Talaromycin A	Cyclic 2,3-bisphospho-D-glycerate
(9S,10S)-9,10-dihydroxyoctadecanoic acid	13-Hydroxyabscisic acid	6-{4-[3-(3,7-dimethylocta-2,6-dien-1-yl)-5,7-dihydroxy-6-(3-methylbut-2-en-1-yl)-4-oxo-3,4-dihydro-2H-1-benzopyran-2-yl]-3-hydroxyphenoxy}-3,4,5-trihydroxyoxane-2-carboxylic acid
Isoleucyl-Tryptophan	Dermorphin	Gallopamil
N-Acetyl desmethyl frovatriptan	2,5-Dimethoxy-4-(2-propenyl)phenol	16alpha,17-Dihydroxypregn-4-ene-3,20-dione cyclic acetal with 2-furyl methyl ketone
Retrofractamide C	2-Amino-5-nitrobenzophenone	5-Iodouracil
Asparaginyl-Valine	Cheirotoxol	Formetanate
Hydroxylated N-acetyl desmethyl frovatriptan	Arborine	Cotinine methonium ion
N-despropyl ropinirole	7-hydroxyolanzapine	Laccarin
13,14-dihydro-15-keto-PGE1	SIMMONDSIN	2-[(6-carboxy-3,4,5-trihydroxyoxan-2-yl)oxy]-3-hydroxybutanedioic acid
4-Hydroxycinnamoylagmatine	Taraxinic acid glucosyl ester	6-Methylergoline
2',2'-Difluorodeoxyuridine	PKOOA-PS	3-hydroxy-decanoic acid
PGP(a-13:0/a-17:0)	4-methyl-dodecanedioic acid	Melperone
Isoleucyl-Lysine	2,3-Diphenylpyrazine	Sativic acid
3-Hydroxysebacic acid	5-Ethyl-2,3-dimethylpyrazine	Zapotidine
1-[(5-Amino-5-carboxypentyl)amino]-1-deoxyfructose	Physalin M	4-Methylbiphenyl
Flecainide	Neopetasitenine	5S,6S-epoxy-15R-hydroxy-ETE
5-hydroxy-8-(2-hydroxypropan-2-yl)-4-(2-hydroxypropyl)-2H,8H,9H-furo[2,3-h]chromen-2-one	Moexipril	Pyrocoll
Domoic acid	2-O-(beta-D-galactopyranosyl-(1->6)-beta-D-galactopyranosyl) 2S-hydroxyundecanoic acid	9-Octadecenoic acid, 18-fluoro-, (Z)-; Oleic acid, 18-fluoro-
N-Ornithyl-L-taurine	KHIVORIN	HUPERZINE A
all-trans-7-hydroxyhexadeca-2,4,8,10-tetraenoic acid	Epoxyfumitremorgin C	2-Ethyldihydro-3(2H)-thiophenone
Zanamivir	Thien-2-ylacetate	Oleic acid
2-methyl-dodecanedioic acid	Harmalan	6,8a-Seco-6,8a-deoxy-5-oxoavermectin ''2b'' aglycone
Rifamycin W	(-)-11-hydroxy-9,10-dihydrojasmonic acid	Odoratine
N-Undecylbenzenesulfonic acid	OOB-PG	2-Oxo-8-methylthiooctanoic acid
Kurilensoside G	catechin(3',4',5,7-tetraacetate)-3-dodecanoate	18-fluoro-9Z,12Z-octadecadienoic acid
5-Deoxydiplosporin	Schradan	3,4,5-trihydroxy-6-{[3-hydroxy-2-(phenylmethylidene)heptyl]oxy}oxane-2-carboxylic acid
Tridecanoylglycine	4-Fluorophenylacetic acid	Thiothixene
N-Acetylgalactosamine 4-sulphate	Thiabendazole	7C-aglycone
PA(13:0/0:0)	PI(O-16:0/0:0)	Di-1-propenyl sulfide
Ribothymidine	PC(O-2:0/O-2:0)	N-Dealkylated tolterodine
N-Acetyl-a-neuraminic acid	PC(O-5:0/0:0)[R]	6-[5-(2-carboxy-2-oxoethyl)-2,3-dihydroxyphenoxy]-3,4,5-trihydroxyoxane-2-carboxylic acid
Dodecanedioic acid	Anacrotine	CAY10444
Pyridine N-oxide glucuronide	Retigabine	3-Oxochola-1,4,6-trien-24-oic Acid
Thyrotropin releasing hormone	Oxidized Oplophorus luciferin	Fluprostenol
3,4,5-Trimethoxycinnamic acid	5-Methyltetrahydrofolic acid	Cephabacin F3
2-Ethylacrylylcarnitine	18-Fluoro-9,10-Epoxyoctadecanoic acid	Terbinafine metabolite glucuronide
Glycerol 1-(5-hydroxydodecanoate)	Hildgardtene	Alchorneine
1-hydroxytacrine	Vicine	6-{[5,7-dihydroxy-2-(4-hydroxyphenyl)-4-oxo-4H-chromen-3-yl]oxy}-4,5-dihydroxy-2-(hydroxymethyl)oxan-3-yl (2E)-3-(4-hydroxyphenyl)prop-2-enoate
Valyl-Tryptophan	1,2-Dihydroxynaphthalene-6-sulfonate	Tibolone
TWS119	H-1152	Carboxycelecoxib
8-[2-(acetyloxy)-1-hydroxypropan-2-yl]-2-oxo-2H,8H,9H-furo[2,3-h]chromen-9-yl (2E)-2-methylbut-2-enoate	2-Phenyl-1,3-propanediol monocarbamate	Nummularine F
Aspartyl-Tyrosine	2-Phenylaminoadenosine	Nocardicin C
Dihydrozeatin-O-glucoside	aldicarb	LysoPA(i-12:0/0:0)
Dehydroepiandrosterone sulfate	Undecan-6-one	Piperaduncin B
Deptropine	PKODiA-PS	6-Deoxy-5-ketofructose 1-phosphate
(23S,24R,25S)-23,24-dihydroxy-spirost-5-en-3beta-yl O-alpha-L-rhamnopyranosyl-(1-2)-beta-D-glucopyranoside	Mycophenolic acid	cevimeline trans-sulfoxide
1,2,10-Trihydroxydihydro-trans-linalyl oxide 7-O-beta-D-glucopyranoside	7-methylguanosine 5'-diphosphate	1,6,7-Trimethylnaphthalene
Thymidine	PG(8:0/8:0)[U]	Deoxythymidine diphosphate-l-rhamnose
N-Undecanoylglycine	p-Cymene	PGF2α-11-acetate methyl ester
(2R,6x)-7-Methyl-3-methylene-1,2,6,7-octanetetrol 2-glucoside	Minoxidil-O-glucuronide	2',4',6',3,4-Pentahydroxy-3'-geranyl-5-prenyldihydrochalcone
Dide-O-methylsimmondsin	5'-O-beta-D-Glucosylpyridoxine	Basellasaponin A
Methionyl-Phenylalanine	6-{[8,8-dimethyl-6-(2-methylpropanoyl)-2-oxo-4-phenyl-2H,8H-pyrano[2,3-f]chromen-5-yl]oxy}-3,4,5-trihydroxyoxane-2-carboxylic acid
Gamma-Aminobutyryl-lysine	6-[2,3-Dihydroxy-1-(hydroxymethyl)propyl]-1,2-dihydro-7-hydroxy-9-methoxy-cyclopenta[c][1]benzopyran-3,4-dione
PC(8:0/0:0)	(-)-Nopol
3'-Sialyl-3-fucosyllactose	Imetit
5,4'-Dihydroxy-6-C-prenylflavanone 4'-xylosyl-(1->2)-rhamnoside	1-Isothiocyanatopentane
Isodecenoic acid	Cilazapril
Phenylgalactoside	Cynaroside A
(6E,8E)-4,6,8-Megastigmatriene	alpha-D-Galactosyl-N-acetyllactosamine
(Z)-3-Hexenal	TRIFLURALIN
Physapubenolide	Travoprost
Hirsutic acid C	3,4,5-trihydroxy-6-({2-[6-(2-methylbut-3-en-2-yl)-7-oxo-2H,3H,7H-furo[3,2-g]chromen-2-yl]propan-2-yl}oxy)oxane-2-carboxylic acid
Lamioside	2,4'-Diphenyldiamine
Capillanol	DL-Dopa
OOV-PE	(±)-threo-1-(p-Hydroxyphenyl)propylene glycol 4'-glucoside
Plastoquinol-1	N-trans-Feruloyl-4-O-methyldopamine
3,12-Dioxochola-1,4,9(11)-trien-24-oic Acid	Metsulfovax
Valyl-Valine	11-Deoxytetrodotoxin
Cyanidin 3-rutinoside	PS(20:3(8Z,11Z,14Z)/0:0)
Ptelatoside A	Pergolide sulfoxide
Phenylalanylproline	Neu5Acα2-3Galβ1-4GlcNAcβ-Sp
N-[(3a,5b,7a)-3-hydroxy-24-oxo-7-(sulfooxy)cholan-24-yl]-Glycine	D-Linalool 3-glucoside
Naftifine	N-Desthienylethyl-rotigotine
Triprolidine	Nebramycin factor 4
3'-Hydroxy-T2-triol	Fluphenazine depot
Hydroxyzine	(9R,13R)-1a,1b-dihomo-jasmonic acid
DIPROTIN A	Macrocin
DMG-MINO	Ruscopine
Cymorcin monoglucoside	3-(3-amino-4,5-dihydroxyphenyl)-2-cyano-N,N-diethylprop-2-enamide
Oxoadipic acid	Rosmic acid
Saxagliptin	Pelargonidin 3-(2G-xylosylrutinoside)
2-(3-Carboxy-3-(methylammonio)propyl)-L-histidine	Schisantherin A
Caprylic acid	S-2,5-Dimethyl-3-furanyl 3-methylbutanethioate
Mizoribine	2,4-Dodecadienoic acid pyrrolidide
N-[4'-hydroxy-(E)-cinnamoyl]-L-aspartic acid	N-AcetylCilastatin
D-Ribitol 5-phosphate	Trandolapril
Pentazocine cis-alcohol	Trimethaphan
Marimastat	PG(19:1(9Z)/22:4(7Z,10Z,13Z,16Z))
Caproic acid	Progesterone
(R)-Prunasin	Narciclasine
N6,N6,O-Tridemethylpuromycin-5'-phosphate	UDP-3-ketoglucose
zeleplon	N1,N5,N10-Tri-(hydroxyferuloyl)-spermidine
Lividomycin B	PG(P-16:0/0:0)
Leu-Gly-Pro	EPA (d5)
[(16R)-5,7,10-trihydroxy-8,8,10,12,16-pentamethyl-3-[1-(2-methyl-1,3-thiazol-4-yl)prop-1-en-2-yl]-9-oxo-17-oxa-4-azabicyclo[14.1.0]heptadec-4-en-11-yl]oxidanesulfonic acid	gamma-Glutamyl-S-methylcysteinyl-beta-alanine
2,5-Dimethyl-3-propylpyrazine	7-Pentacosanone
2-O-(beta-D-galactopyranosyl-(1->6)-beta-D-galactopyranosyl) 2S-hydroxytridecanoic acid	Fenamiphos
Histidinyl-Glycine	11-dehydro-TXB2-d4
(2RS,5RS)-(E)-2-(2-Phenylethenyl)-1,3-dioxan-5-ol	O-Desmethylquinine
LysoPA(20:4(8Z,11Z,14Z,17Z)/0:0)	Carbamazepine iminoquinone
Mabiogenin 3-[rhamnosyl-(1->6)-glucoside]	Epothilone A
Hydroxytetrabenazine glucuronide	2-O-Methyl-L-fucose
2-Oxo-3-hydroxy-4-phosphobutanoic acid	Topotecan
Taraxacolide 1-O-b-D-glucopyranoside	2- (2,6-DIMETHOXYPHENOXYETHYL)AMINOMETHYL-1,4-BENZODIOXANE (WB 4101)
N-Acetyl-ala-ala-ala-methylester
Agaritine
Vinyl-L-NIO
Bisindolylmaleimide I
Isofenphos
Disophenol
Isopentyl pyrophosphate
Zolazepam
Fortimicin B
Etamiphylline
LPA(P-16:0e/0:0)
Arginyl-Histidine
Senecioic acid
Aflatoxin B1
8-Hydroxy-4(6)-lactarene-5,14-diol
(Z)-3-Methyl-3-decenoic acid
Succinylproline
Methyl (E)-2-dodecenoate
Tanacetol A
N-Succinyl-2-amino-6-ketopimelate
Epanolol
3,4,5-trihydroxy-6-[(3-methoxy-3-oxopropanoyl)oxy]oxane-2-carboxylic acid
Methylthiobenzoylglycine
Tecostanine
S-Prenyl-L-cysteine
Nicardipine
Glutamylglutamic acid
Iridotrial
Tetracenomycin C
OOB-PC
Zanthodioline
DHAP(10:0)
Piperazine citrate
Moupinamide
Quillaic acid 3-[rhamnosyl-(1->3)-[galactosyl-(1->2)]-glucuronide]
2,4,6,8-Tridecatetrayne
2-Tridecanone
1-Phenylheptane
3-Oxooctadecanoic acid
Valerenic acid
2-[4,6-dihydroxy-2-methoxy-3-(3-methylbut-2-en-1-yl)phenyl]-1-(2,4-dihydroxy-5-methoxyphenyl)ethan-1-one
EPOXYGEDUNIN
Cinncassiol E
DIPROTIN B
Ximelagatran
1-Ethylcarbamyl-4-methylpiperazine
3-Hydroxycapric acid
Phenylmethylglycidic ester
Propyl propane thiosulfonate
Dodecan-2-one
URB937
Carboxy-ibuprofen
(2S,2'S)-Pyrosaccharopine
(1S,2S,4R,8S)-p-Menthane-1,2,8,9-tetrol 2-glucoside
(1aalpha,2beta,3alpha,11calpha)-1a,2,3,11c-Tetrahydro-6,11-dimethylbenzo[6,7]phenanthro[3,4-b]oxirene-2,3-diol
7-Formyldehydrothalicsimidine
(3x,5x,10x)-9,10-Didehydroisohumbertiol O-[rhamnopyranosyl-(1->4)-rhamnopyranosyl-(1->2)-[(E)-feruloyl-(->4)-rhamnosyl-(1->6)]-glucoside]
Oleandolide
Spectinomycin
Melatonin
Tetrodotoxin
Isomorellic acid
3-(4-hydroxyphenyl)-1-[2,4,6-trihydroxy-3-(4-hydroxy-3-methylbut-2-en-1-yl)-5-(3-methylbut-2-en-1-yl)phenyl]propan-1-one
Thymidine 3',5'-cyclic monophosphate
Naloxone
Bis(1-methylethyl) hexanedioate
PS(6:0/6:0)
Mipafox
Cordycepin
Canavaninosuccinate
Prenyl glucoside
6-O-Oleuropeoylsucrose
Debromohymenialdisine
OA-6129 D
15-keto Fluprostenol isopropyl ester
11-alpha-O-beta-D-Glucopyranosyl-16alpha-O-methylneoquassin
OHHdiA-PC
6-{[4,5-dihydroxy-2,5-bis(hydroxymethyl)oxolan-3-yl]oxy}-3,4,5-trihydroxyoxane-2-carboxylic acid
Desethyleneciprofloxacin
Kanokoside D
Isoeruboside B
Kanzonol U
Physalin L
3,4,5-trihydroxy-6-(5-hydroxy-4-{2-hydroxy-3-[4-hydroxy-3-(3-methylbut-2-en-1-yl)phenyl]propanoyl}-2-(3-methylbut-2-en-1-yl)phenoxy)oxane-2-carboxylic acid
xi-3-Hydroxy-5-phenylpentanoic acid O-beta-D-Glucopyranoside
(3b,5a,22x,25S)-Furostane-22-methoxy-3,26-diol 3-[rhamnosyl-(1->2)-[glucosyl-(1->3)]-glucoside] 26-glucoside
Piperonyl sulfoxide
Streptamine
Isosyringinoside
3-(ADP)-2-phosphoglycerate
Ramiprilat diketopiperazine
6-Methoxy-3-(2-thiazolyl)-1H-indole
Isoleucyl-Serine
Isoleucyl-Glutamate
2,4,6-Triaminotoluene
Rumenic acid
tetranor-PGEM-d6
Novobiocic acid
2-Hepten-4-yn-1-amine, N,6,6-trimethyl-, (E)-
Isomugineic acid
Trp-P-1
Furcelleran
Phlorisobutyrophenone 2-glucoside
Lomefloxacin
streptothricin F acid
PI(18:1(9Z)/0:0)
Koryoginsenoside R1
Wine lactone
Menthol
IDFP
2,3-Dioxo-6-nitro-7-sulfamoylbenzo[f]quinoxaline
Dhelwangin
(Ac)2-L-Lys-D-Ala
rac-5,6-Epoxy-retinoyl-beta-D-glucuronide
2-amino-4-({1-[(carboxymethyl)-C-hydroxycarbonimidoyl]-2-({1-hydroxy-3-[2-(2-hydroxypropan-2-yl)-7-oxo-2H,3H,7H-furo[3,2-g]chromen-6-yl]-3-methylbutan-2-yl}sulfanyl)ethyl}-C-hydroxycarbonimidoyl)butanoic acid
N-Ribosylhistidine
Gorgostane skeleton
(1R,2R,4R,8R)-p-Menthane-2,8,9-triol
trans-2-Hexyl-1-cyclopropaneacetic acid
Isoeugenyl acetate
1-Methoxy-1-(2,4,5-trimethoxyphenyl)-2-propanol
N-Acetyl-3-hydroxyprocainamide
Rotigotine
Bialaphos
Carbamazepine
Cryptophorine
Pseudoaconitine
4-Phosphopantothenoylcysteine
Methyl (3x,10R)-dihydroxy-11-dodecene-6,8-diynoate 10-glucoside
PC(11:1(10E)/11:1(10E))[U]
2-hydroxy-3-[4-hydroxy-3-(4-hydroxy-3-methylbut-2-en-1-yl)phenyl]propanoic acid
Phenethyl rutinoside
p-Nitrophenyl-O-ethyl ethylphosphonate
N2-Oxalylarginine
N-Butylscopolamine
CAY10572
Spermine dialdehyde
CAY10509
Dihydrostreptomycin 3''-phosphate
PAC-1
Cucurbitacin I
PE(6:0/6:0)[U]
Xanthurenate-8-O-beta-D-glucoside
Deacetylspironolactone
Etodolac glucuronide
Sakacin A
Fospropofol
Dihydroxymelphalan
Glycyl-Histidine
Blumenol C O-[rhamnosyl-(1->6)-glucoside]
Menthyl ethylene glycol carbonate
5'-Hydroxystreptomycin
Dihydrojasmonic acid
13H-Dibenzo[a,g]fluorene
C16 Sphingosine-1-phosphate
N-Benzoyl-D-arginine
CDP-DG(a-13:0/18:2(9Z,11Z))
Fortimicin KL1
LPIM2(16:0/0:0)
AG-879
Portulacaxanthin I
3-Oxododecanoic acid glycerides
4-Phospho-N-pantothenoylcysteine
Prostaglandin A2-d4
Desmethylergometrine
Scopoletin
7(14)-Bisabolene-2,3,10,11-tetrol
PS(6:0/6:0)[U]
Tryptophyl-Isoleucine
Rhizoxin
3-Hydroxylidocaine
Linocinnamarin
Prostaglandin B2-d4
(-)-Blebbistatin
Sufentanil
Galactinol dihydrate
Diosbulbinoside F
(Z,Z)-2,9,16-Heptadecatriene-4,6-diyn-8-ol
8-Hydroxyondansetron glucuronide
Gibberellin A19
Azukisaponin VI
N-Methyl-(R,S)-tetrahydrobenzylisoquinoline
Sucrose monostearate
Carbazole
Gentamicin A
Ochotensine
N2-Monodes-methylnizatidine
Candoxatrilat
9-Fluoro-16alpha-methylpregn-4-ene-3,11,20-trione
Cerivastatin
SARAFLOXACIN
10-Hydroxyyohimbine
Terazosin
9-Fluoro-2alpha-methylpregn-4-ene-3,11,20-trione
11-Hydroxy-12-methoxydihydrokawain
(±)-3-(4-Hydroxyphenyl)-1,2-propanediol 4'-O-glucoside
D-Manno-2-heptulose
Chenodeoxycholic acid disulfate
SPIPERONE
28-Galloylglucosylpomolate 3-arabinoside
Neoarctin A
Valorphin
Bifenazate
6-Thioguanosine monophosphate
Cortexolone
(R)-1-O-[b-D-Apiofuranosyl-(1->2)-b-D-glucopyranoside]-1,3-octanediol
3'-N-Debenzoyl-2'-deoxytaxol
17-Ethynyl-5alpha-androstan-17beta-ol
2-Ethylidene-1,5-dimethyl-3,3-diphenylpyrrolidine
Palmitoyl 3-carbacyclic Phosphatidic Acid
Caffeine
(3Z)-Phycocyanobilin
3-Oxo-4,6-choladienoic acid
PC(4:0/0:0)
<i>para</i>-hydroxyatorvastatin
CPA(16:0/0:0)
Adouetine Z
Ceanothine B
diginatin
2-(2,5-dihydroxy-4-methoxyphenyl)-1-(2,4-dihydroxy-5-methoxyphenyl)propan-1-one
Estra-1,3,5(10)-triene-3,17beta-diol 3-phosphate
Pristinamycin IA
Phenolic steroid
16alpha-Fluoro-17alpha-hydroxyandrost-4-en-3-one
R-L3
Cysteine-Mesna Disulfide (L-Alanine, 3-[(2-sulfoethyl)dithio]-)
Ganodermic acid P2
LTD4
CDP-DG(18:2(9Z,11Z)/i-19:0)
Prostaglandin E2
Isobutyryl-L-carnitine
Hydroxyphthioceranic acid (C33)
Dextrorphan O-glucuronide
10H-Phenothiazin-2-amine, 10-[3-(4-morpholinyl)-1-oxopropyl]-
3,4,5-trihydroxy-6-[(2,3,5-trihydroxy-6-{[(3-methoxy-3-oxopropanoyl)oxy]methyl}oxan-4-yl)oxy]oxane-2-carboxylic acid
Tetrahydro-6-(2-hydroxy-16,19-dimethylhexacosyl)-4-methyl-2H-pyran-2-one
Syringomethyl Reserpate
5-hydroxy-8,8-dimethyl-4-phenyl-2H,8H-pyrano[2,3-f]chromen-2-one

## Sheet: fig 5A
251 elements included exclusively in "group N":	63 elements included exclusively in "group M":	92 elements included exclusively in "group T":	62 common elements in "group N" and "group M":	21 common elements in "group M" and "group T":	124 common elements in "group N" and "group T":	75 common elements in "group N", "group M" and "group T":
PC(17:0/0:0)	1,11-Undecanedicarboxylic acid	(+/-) 5-iPF2alpha-VI	7,10-hexadecadiynoic acid	Valganciclovir	Amifloxacin	Inosine
Cucujolide IV	Ilicifolinoside A	6,9,12,15,18,21-Tetracosahexaynoic acid	Cortisone	4-hydroxy-5-(4-hydroxy-3-methoxyphenyl)pentanoic acid	Tyrosyl-Proline	3-Deoxyguanosine
3,4-dimethyl-5-carboxybutyl-2-furanpentanoic acid	28-Glucosyl-30-methyl-3b,23-dihydroxy-12-oleanene-28,30-dioate 3-[arabinosyl-(1->3)-glucuronide]	Ethisterone	Protorifamycin I	8-Butanoylneosolaniol	15-deoxy-δ-12,14-PGD2	Valyl-Phenylalanine
Guanosine	4-Hydroxyretinoic acid glucuronide	(-)-Jolkinol A	15-epi-PGA1	BECANAMYCIN	Deoxyinosine	Leucyl-phenylalanine
N2-gamma-Glutamylglutamine	DL-2-hydroxy stearic acid	2-[2,4,6-trihydroxy-3-(3-methylbut-2-en-1-yl)phenyl]acetic acid	9-Pentadecenoic acid	Diphenoxylate	Betavulgaroside VI	Calenduloside E
13,14-dihydro-PGF2alpha	Merodesmosine	LysoPE(0:0/20:4(5Z,8Z,11Z,14Z))	Isokanugin	Mycinamicin IV	Valyl-Isoleucine	Capsicoside C
9,10,13-TriHOME	1-(beta-D-Ribofuranosyl)-1,4-dihydronicotinamide	Sarmentosin	4-Hydroxydebrisoquine	Dopaxanthin quinone	2'-Deoxyuridine	Isoleucylproline
9,10,13-TriHOME(11)	Methyl iodide	Phenylalanyl-Glycine	Isoleucyl-Alanine	(-)-Fumigaclavine B	PG(15:0/0:0)	3'-Hydroxy-HT2 toxin
12-Oxo-2,3-dinor-10,15-phytodienoic acid	3-Aminopropane-1,2-diol	1-O-(8R-hydroxy-8-methyl-3Z,9-decadienoyl)-beta-D-glucopyranose	p-CHLOROPHENYLALANINE	Acrivastine	8,8a-Deoxyoleandolide	Isopentyl beta-D-glucoside
Arginyl-Proline	Luteolin 5-galactoside	Quebrachidine	N-(6-aminohexanoyl)-6-aminohexanoic acid	3-Oxooctanoic acid glycerides	Arginyl-Isoleucine	Fumonisin A2
N-(1-Deoxy-1-fructosyl)proline	Phosphoserine	Capsianoside II	α-CEHC	3-hydroxy-decanoic acid	Isoleucyl-Tryptophan	Vildagliptin
Azelaic acid	Tryptophyl-Glutamate	2alpha,7beta,15beta,18-tetraacetoxy-cholest-5-en-3alpha-ol	Imiquimod	9-Octadecenoic acid, 18-fluoro-, (Z)-; Oleic acid, 18-fluoro-	N-Acetyl desmethyl frovatriptan	Methylmalonylcarnitine
9,10,18-TriHOME(12)	Tyramine-O-sulfate	Dehydrosoyasaponin I	13-OxoODE	HUPERZINE A	Hydroxylated N-acetyl desmethyl frovatriptan	Tyrosyl-Phenylalanine
Isoleucyl-Valine	Isoxanthopterin	2-Hydroxydecanedioic acid	Aryl beta-D-glucoside	Oleic acid	N-despropyl ropinirole	Succinylcarnitine
2-amyl 3-butenoic acid	2,4-Dimethyloxazole	3-Dimethylallyl-4-hydroxymandelic acid	2-(Arabinosylamino)-3-(glucosylamino)propanenitrile	Thiothixene	2',2'-Difluorodeoxyuridine	CDP-DG(a-13:0/i-14:0)
Glycyltyrosine	undecanal	5-Methylbarbiturate	Genipin	Cephabacin F3	PGP(a-13:0/a-17:0)	3-methyl-dodecanedioic acid
2-Hydroxy-3-(3,4-dihydroxyphenyl)propanamide	Hydroxynefazodone	5S-HETE di-endoperoxide	Narceine	Terbinafine metabolite glucuronide	Isoleucyl-Lysine	Talaromycin A
2-(2,3,6-trihydroxy-4-methoxyphenyl)propanoic acid	Homocysteine thiolactone	Mytilin B	13-Hydroxyabscisic acid	Nocardicin C	Flecainide	2,5-Dimethoxy-4-(2-propenyl)phenol
Buprenorphine glucuronide	LysoPA(8:0/0:0)	(hydroxymethylidene)carbamic acid	Dermorphin	Piperaduncin B	Domoic acid	2-Amino-5-nitrobenzophenone
Serylisoleucine	Schidigerasaponin B1	HA-1077	Arborine	cevimeline trans-sulfoxide	Rifamycin W	Cheirotoxol
N-(dodecanoyl)-homoserine lactone	7-Dehydrodesmosterol	LysoPE(0:0/22:5(4Z,7Z,10Z,13Z,16Z))	PKOOA-PS	2',4',6',3,4-Pentahydroxy-3'-geranyl-5-prenyldihydrochalcone	PA(13:0/0:0)	7-hydroxyolanzapine
(S)-Bilobanone	(7alpha,10beta)-1(10->19)-Abeo-7-acetoxyisoobacun-3,10-olide	Hydrocortisone sodium succinate	2,3-Diphenylpyrazine		Ribothymidine	SIMMONDSIN
LysoPC(16:0)	S-2-Propenyl methanesulfinothioate	Dehydroxymethylflazine	5-Ethyl-2,3-dimethylpyrazine		N-Acetyl-a-neuraminic acid	Taraxinic acid glucosyl ester
Succinylacetoacetate	Cyclic 2,3-bisphospho-D-glycerate	Monoisobutyl phthalic acid	Neopetasitenine		Glycerol 1-(5-hydroxydodecanoate)	4-methyl-dodecanedioic acid
(9S,10S)-9,10-dihydroxyoctadecanoic acid	6-{4-[3-(3,7-dimethylocta-2,6-dien-1-yl)-5,7-dihydroxy-6-(3-methylbut-2-en-1-yl)-4-oxo-3,4-dihydro-2H-1-benzopyran-2-yl]-3-hydroxyphenoxy}-3,4,5-trihydroxyoxane-2-carboxylic acid	Cytidine 2',3'-cyclic phosphate	2-O-(beta-D-galactopyranosyl-(1->6)-beta-D-galactopyranosyl) 2S-hydroxyundecanoic acid		Valyl-Tryptophan	Physalin M
Retrofractamide C	Gallopamil	Dulciol B	Schradan		8-[2-(acetyloxy)-1-hydroxypropan-2-yl]-2-oxo-2H,8H,9H-furo[2,3-h]chromen-9-yl (2E)-2-methylbut-2-enoate	Moexipril
Asparaginyl-Valine	16alpha,17-Dihydroxypregn-4-ene-3,20-dione cyclic acetal with 2-furyl methyl ketone	PS-PA	Thiabendazole		Aspartyl-Tyrosine	KHIVORIN
13,14-dihydro-15-keto-PGE1	5-Iodouracil	Fluorocitric acid	5-Methyltetrahydrofolic acid		Thymidine	Epoxyfumitremorgin C
4-Hydroxycinnamoylagmatine	Formetanate	Tiopronin	18-Fluoro-9,10-Epoxyoctadecanoic acid		Methionyl-Phenylalanine	Thien-2-ylacetate
3-Hydroxysebacic acid	Cotinine methonium ion	6-Methylthiohexanaldoxime	2-Phenyl-1,3-propanediol monocarbamate		Hirsutic acid C	Harmalan
1-[(5-Amino-5-carboxypentyl)amino]-1-deoxyfructose	Laccarin	Diethyl (2R,3R)-2-methyl-3-hydroxysuccinate	aldicarb		3,12-Dioxochola-1,4,9(11)-trien-24-oic Acid	(-)-11-hydroxy-9,10-dihydrojasmonic acid
5-hydroxy-8-(2-hydroxypropan-2-yl)-4-(2-hydroxypropyl)-2H,8H,9H-furo[2,3-h]chromen-2-one	2-[(6-carboxy-3,4,5-trihydroxyoxan-2-yl)oxy]-3-hydroxybutanedioic acid	Phosphinothricin	Undecan-6-one		Cyanidin 3-rutinoside	OOB-PG
N-Ornithyl-L-taurine	6-Methylergoline	(1S,16R)-5,7,11,12-tetrahydroxy-8,8,10,12,16-pentamethyl-3-[1-(2-methyl-1,3-thiazol-4-yl)prop-1-en-2-yl]-17-oxa-4-azabicyclo[14.1.0]heptadec-4-en-9-one	Mycophenolic acid		Ptelatoside A	catechin(3',4',5,7-tetraacetate)-3-dodecanoate
all-trans-7-hydroxyhexadeca-2,4,8,10-tetraenoic acid	Melperone	Inodxyl glucuronide	PG(8:0/8:0)[U]		Phenylalanylproline	4-Fluorophenylacetic acid
Zanamivir	Sativic acid	PC(0:0/5:0)[U]	5'-O-beta-D-Glucosylpyridoxine		Triprolidine	PI(O-16:0/0:0)
2-methyl-dodecanedioic acid	Zapotidine	Clavamycin A	(-)-Nopol		Cymorcin monoglucoside	PC(O-2:0/O-2:0)
N-Undecylbenzenesulfonic acid	4-Methylbiphenyl	Linoleic acid	Imetit		Oxoadipic acid	PC(O-5:0/0:0)[R]
Kurilensoside G	5S,6S-epoxy-15R-hydroxy-ETE	Stearyl monoglyceridyl citrate	Cilazapril		Mizoribine	Anacrotine
5-Deoxydiplosporin	Pyrocoll	Isovalerylglutamic acid	Cynaroside A		N-[4'-hydroxy-(E)-cinnamoyl]-L-aspartic acid	Retigabine
Tridecanoylglycine	2-Ethyldihydro-3(2H)-thiophenone	N-HFG	3,4,5-trihydroxy-6-({2-[6-(2-methylbut-3-en-2-yl)-7-oxo-2H,3H,7H-furo[3,2-g]chromen-2-yl]propan-2-yl}oxy)oxane-2-carboxylic acid		Leu-Gly-Pro	Oxidized Oplophorus luciferin
N-Acetylgalactosamine 4-sulphate	6,8a-Seco-6,8a-deoxy-5-oxoavermectin ''2b'' aglycone	5-amino-1-[3,4-dihydroxy-5-(hydroxymethyl)oxolan-2-yl]imidazole-4-carboxamide	DL-Dopa		[(16R)-5,7,10-trihydroxy-8,8,10,12,16-pentamethyl-3-[1-(2-methyl-1,3-thiazol-4-yl)prop-1-en-2-yl]-9-oxo-17-oxa-4-azabicyclo[14.1.0]heptadec-4-en-11-yl]oxidanesulfonic acid	Hildgardtene
Dodecanedioic acid	Odoratine	1-Methylhistamine	(±)-threo-1-(p-Hydroxyphenyl)propylene glycol 4'-glucoside		2-O-(beta-D-galactopyranosyl-(1->6)-beta-D-galactopyranosyl) 2S-hydroxytridecanoic acid	Vicine
Pyridine N-oxide glucuronide	2-Oxo-8-methylthiooctanoic acid	N-Acetyl-D-glucosaminyl-N-acetylmuramoyl-L-Ala-D-glutamyl-6-carboxy-L-lysine	N-trans-Feruloyl-4-O-methyldopamine		(2RS,5RS)-(E)-2-(2-Phenylethenyl)-1,3-dioxan-5-ol	1,2-Dihydroxynaphthalene-6-sulfonate
Thyrotropin releasing hormone	18-fluoro-9Z,12Z-octadecadienoic acid	Carboprost Tromethamine	Metsulfovax		LysoPA(20:4(8Z,11Z,14Z,17Z)/0:0)	H-1152
3,4,5-Trimethoxycinnamic acid	3,4,5-trihydroxy-6-{[3-hydroxy-2-(phenylmethylidene)heptyl]oxy}oxane-2-carboxylic acid	Clavamycin B	PS(20:3(8Z,11Z,14Z)/0:0)		Hydroxytetrabenazine glucuronide	2-Phenylaminoadenosine
2-Ethylacrylylcarnitine	7C-aglycone	4-hydroxy-2-methoxy-3-(3-methylbut-2-en-1-yl)benzoic acid	Pergolide sulfoxide		Taraxacolide 1-O-b-D-glucopyranoside	PKODiA-PS
1-hydroxytacrine	Di-1-propenyl sulfide	Cyclotricuspidoside C	Nebramycin factor 4		Agaritine	7-methylguanosine 5'-diphosphate
TWS119	N-Dealkylated tolterodine	5-(3,4-Dihydroxyphenyl)-5-ethylbarbituric acid	Fluphenazine depot		Isofenphos	p-Cymene
Dihydrozeatin-O-glucoside	6-[5-(2-carboxy-2-oxoethyl)-2,3-dihydroxyphenoxy]-3,4,5-trihydroxyoxane-2-carboxylic acid	6-Methylmercaptopurine	(9R,13R)-1a,1b-dihomo-jasmonic acid		Disophenol	Minoxidil-O-glucuronide
Dehydroepiandrosterone sulfate	CAY10444	3,4,5-trihydroxy-6-[(2-hydroxyacetyl)oxy]oxane-2-carboxylic acid	Macrocin		Isopentyl pyrophosphate	6-{[8,8-dimethyl-6-(2-methylpropanoyl)-2-oxo-4-phenyl-2H,8H-pyrano[2,3-f]chromen-5-yl]oxy}-3,4,5-trihydroxyoxane-2-carboxylic acid
Deptropine	3-Oxochola-1,4,6-trien-24-oic Acid	Neolinustatin	3-(3-amino-4,5-dihydroxyphenyl)-2-cyano-N,N-diethylprop-2-enamide		Fortimicin B	6-[2,3-Dihydroxy-1-(hydroxymethyl)propyl]-1,2-dihydro-7-hydroxy-9-methoxy-cyclopenta[c][1]benzopyran-3,4-dione
(23S,24R,25S)-23,24-dihydroxy-spirost-5-en-3beta-yl O-alpha-L-rhamnopyranosyl-(1-2)-beta-D-glucopyranoside	Fluprostenol	N-Acetyl-D-glucosaminyldiphosphodolichol	Pelargonidin 3-(2G-xylosylrutinoside)		LPA(P-16:0e/0:0)	1-Isothiocyanatopentane
1,2,10-Trihydroxydihydro-trans-linalyl oxide 7-O-beta-D-glucopyranoside	Alchorneine	Beta-Carboline	2,4-Dodecadienoic acid pyrrolidide		N-Succinyl-2-amino-6-ketopimelate	alpha-D-Galactosyl-N-acetyllactosamine
N-Undecanoylglycine	6-{[5,7-dihydroxy-2-(4-hydroxyphenyl)-4-oxo-4H-chromen-3-yl]oxy}-4,5-dihydroxy-2-(hydroxymethyl)oxan-3-yl (2E)-3-(4-hydroxyphenyl)prop-2-enoate	4-hydroxy-5-(2,4,5-trihydroxyphenyl)pentanoic acid	Progesterone		Nicardipine	TRIFLURALIN
(2R,6x)-7-Methyl-3-methylene-1,2,6,7-octanetetrol 2-glucoside	Tibolone	(-)-Menthol	UDP-3-ketoglucose		Zanthodioline	Travoprost
Dide-O-methylsimmondsin	Carboxycelecoxib	hesperetin-7-O-glucuronide	EPA (d5)		Quillaic acid 3-[rhamnosyl-(1->3)-[galactosyl-(1->2)]-glucuronide]	2,4'-Diphenyldiamine
Gamma-Aminobutyryl-lysine	Nummularine F	Gatifloxacin	gamma-Glutamyl-S-methylcysteinyl-beta-alanine		Cinncassiol E	11-Deoxytetrodotoxin
PC(8:0/0:0)	LysoPA(i-12:0/0:0)	Dimaprit	Fenamiphos		Phenylmethylglycidic ester	Neu5Acα2-3[GalNAcβ1-4]Galβ1-4Glcβ-Sp
3'-Sialyl-3-fucosyllactose	6-Deoxy-5-ketofructose 1-phosphate	2-(Methylthio)pyrazine	11-dehydro-TXB2-d4		(2S,2'S)-Pyrosaccharopine	D-Linalool 3-glucoside
5,4'-Dihydroxy-6-C-prenylflavanone 4'-xylosyl-(1->2)-rhamnoside	1,6,7-Trimethylnaphthalene	(25R)-5alpha-spirostan-3beta,6alpha,23S-triol 6-O-beta-D-glucopyranoside	Carbamazepine iminoquinone		7-Formyldehydrothalicsimidine	N-Desthienylethyl-rotigotine
Isodecenoic acid	Deoxythymidine diphosphate-l-rhamnose	3a,6b,7a,12a-Tetrahydroxy-5b-cholanoic acid	Topotecan		Oleandolide	Ruscopine
Phenylgalactoside	PGF2α-11-acetate methyl ester	Glycerol tripropanoate	2- (2,6-DIMETHOXYPHENOXYETHYL)AMINOMETHYL-1,4-BENZODIOXANE (WB 4101)		Melatonin	Rosmic acid
(6E,8E)-4,6,8-Megastigmatriene	Basellasaponin A	5-Methoxytryptophan			Tetrodotoxin	Schisantherin A
(Z)-3-Hexenal		Lucuminamide			Isomorellic acid	S-2,5-Dimethyl-3-furanyl 3-methylbutanethioate
Physapubenolide		Enoxacin			Thymidine 3',5'-cyclic monophosphate	N-AcetylCilastatin
Lamioside		Serylleucine			Naloxone	Trandolapril
Capillanol		L-Galacto-2-heptulose			Bis(1-methylethyl) hexanedioate	Trimethaphan
OOV-PE		25-Acetyl-6,7-didehydrofevicordin F 3-[glucosyl-(1->6)-glucoside]			6-O-Oleuropeoylsucrose	PG(19:1(9Z)/22:4(7Z,10Z,13Z,16Z))
Plastoquinol-1		desmethylcyclobenzaprine			6-{[4,5-dihydroxy-2,5-bis(hydroxymethyl)oxolan-3-yl]oxy}-3,4,5-trihydroxyoxane-2-carboxylic acid	Narciclasine
Valyl-Valine		PA(21:4(6Z,9Z,12Z,15Z)/0:0)			Desethyleneciprofloxacin	N1,N5,N10-Tri-(hydroxyferuloyl)-spermidine
N-[(3a,5b,7a)-3-hydroxy-24-oxo-7-(sulfooxy)cholan-24-yl]-Glycine		2-(2-Thienylmethylene)-1,6-dioxaspiro[4.4]non-3-ene			Rumenic acid	PG(P-16:0/0:0)
Naftifine		3,3'-Dimethoxybenzidine-4,4'-diisocyanate			tetranor-PGEM-d6	7-Pentacosanone
3'-Hydroxy-T2-triol		16beta,17-dihydroxy-ent-kaurane-19-oic acid			Isomugineic acid	O-Desmethylquinine
Hydroxyzine		Iso-Olomoucine			Phlorisobutyrophenone 2-glucoside	Epothilone A
DIPROTIN A		Methyl methanethiosulfonate			Dhelwangin	2-O-Methyl-L-fucose
DMG-MINO		Nerolidyl diphosphate			2-amino-4-({1-[(carboxymethyl)-C-hydroxycarbonimidoyl]-2-({1-hydroxy-3-[2-(2-hydroxypropan-2-yl)-7-oxo-2H,3H,7H-furo[3,2-g]chromen-6-yl]-3-methylbutan-2-yl}sulfanyl)ethyl}-C-hydroxycarbonimidoyl)butanoic acid
Saxagliptin		Bispyribac			1-Methoxy-1-(2,4,5-trimethoxyphenyl)-2-propanol
2-(3-Carboxy-3-(methylammonio)propyl)-L-histidine		PIP2(16:0/22:5(4Z,7Z,10Z,13Z,16Z))			Bialaphos
Caprylic acid		3-(3-hydroxyphenyl)-2-phenyl-4-[(E)-2-phenylethenyl]-2,3-dihydro-1-benzofuran-6-ol			Carbamazepine
D-Ribitol 5-phosphate		Nostocyclopeptide A2			Cryptophorine
Pentazocine cis-alcohol		Bilastine			Pseudoaconitine
Marimastat		伪-hydroxy Farnesyl Phosphonic Acid			Phenethyl rutinoside
Caproic acid		2-amino-4-({1-[(carboxymethyl)-C-hydroxycarbonimidoyl]-2-{[1-hydroxy-3-(4-hydroxyphenyl)-1-(5-methoxy-2,2-dimethyl-2H-chromen-6-yl)-3-oxopropan-2-yl]sulfanyl}ethyl}-C-hydroxycarbonimidoyl)butanoic acid			Dihydrostreptomycin 3''-phosphate
(R)-Prunasin		Prasugrel			PAC-1
N6,N6,O-Tridemethylpuromycin-5'-phosphate		Pentamidine			Sakacin A
zeleplon		Sethoxydim			Fospropofol
Lividomycin B		Asiaticoside B			5'-Hydroxystreptomycin
2,5-Dimethyl-3-propylpyrazine		Precorrin 6X			13H-Dibenzo[a,g]fluorene
Histidinyl-Glycine		(±)-Flufenprox			CDP-DG(a-13:0/18:2(9Z,11Z))
Mabiogenin 3-[rhamnosyl-(1->6)-glucoside]		Dibenzo[h,rst]pentaphene			Fortimicin KL1
2-Oxo-3-hydroxy-4-phosphobutanoic acid		SQMG(16:1(9Z)/0:0)			AG-879
N-Acetyl-ala-ala-ala-methylester		Aldosterone 18-glucuronide			Portulacaxanthin I
Vinyl-L-NIO					Desmethylergometrine
Bisindolylmaleimide I					Scopoletin
Zolazepam					PS(6:0/6:0)[U]
Etamiphylline					Tryptophyl-Isoleucine
Arginyl-Histidine					3-Hydroxylidocaine
Senecioic acid					(-)-Blebbistatin
Aflatoxin B1					Sufentanil
8-Hydroxy-4(6)-lactarene-5,14-diol					(Z,Z)-2,9,16-Heptadecatriene-4,6-diyn-8-ol
(Z)-3-Methyl-3-decenoic acid					Gibberellin A19
Succinylproline					Azukisaponin VI
Methyl (E)-2-dodecenoate					N-Methyl-(R,S)-tetrahydrobenzylisoquinoline
Tanacetol A					Carbazole
Epanolol					N2-Monodes-methylnizatidine
3,4,5-trihydroxy-6-[(3-methoxy-3-oxopropanoyl)oxy]oxane-2-carboxylic acid					SARAFLOXACIN
Methylthiobenzoylglycine					10-Hydroxyyohimbine
Tecostanine					9-Fluoro-2alpha-methylpregn-4-ene-3,11,20-trione
S-Prenyl-L-cysteine					D-Manno-2-heptulose
Glutamylglutamic acid					Neoarctin A
Iridotrial					Palmitoyl 3-carbacyclic Phosphatidic Acid
Tetracenomycin C					Caffeine
OOB-PC					(3Z)-Phycocyanobilin
DHAP(10:0)					3-Oxo-4,6-choladienoic acid
Piperazine citrate					PC(4:0/0:0)
Moupinamide					<i>para</i>-hydroxyatorvastatin
2,4,6,8-Tridecatetrayne					Adouetine Z
2-Tridecanone					2-(2,5-dihydroxy-4-methoxyphenyl)-1-(2,4-dihydroxy-5-methoxyphenyl)propan-1-one
1-Phenylheptane					Estra-1,3,5(10)-triene-3,17beta-diol 3-phosphate
3-Oxooctadecanoic acid					16alpha-Fluoro-17alpha-hydroxyandrost-4-en-3-one
Valerenic acid					R-L3
2-[4,6-dihydroxy-2-methoxy-3-(3-methylbut-2-en-1-yl)phenyl]-1-(2,4-dihydroxy-5-methoxyphenyl)ethan-1-one					Hydroxyphthioceranic acid (C33)
EPOXYGEDUNIN					Tetrahydro-6-(2-hydroxy-16,19-dimethylhexacosyl)-4-methyl-2H-pyran-2-one
DIPROTIN B					5-hydroxy-8,8-dimethyl-4-phenyl-2H,8H-pyrano[2,3-f]chromen-2-one
Ximelagatran
1-Ethylcarbamyl-4-methylpiperazine
3-Hydroxycapric acid
Propyl propane thiosulfonate
Dodecan-2-one
URB937
Carboxy-ibuprofen
(1S,2S,4R,8S)-p-Menthane-1,2,8,9-tetrol 2-glucoside
(1aalpha,2beta,3alpha,11calpha)-1a,2,3,11c-Tetrahydro-6,11-dimethylbenzo[6,7]phenanthro[3,4-b]oxirene-2,3-diol
(3x,5x,10x)-9,10-Didehydroisohumbertiol O-[rhamnopyranosyl-(1->4)-rhamnopyranosyl-(1->2)-[(E)-feruloyl-(->4)-rhamnosyl-(1->6)]-glucoside]
Spectinomycin
3-(4-hydroxyphenyl)-1-[2,4,6-trihydroxy-3-(4-hydroxy-3-methylbut-2-en-1-yl)-5-(3-methylbut-2-en-1-yl)phenyl]propan-1-one
PS(6:0/6:0)
Mipafox
Cordycepin
Canavaninosuccinate
Prenyl glucoside
Debromohymenialdisine
OA-6129 D
15-keto Fluprostenol isopropyl ester
11-alpha-O-beta-D-Glucopyranosyl-16alpha-O-methylneoquassin
OHHdiA-PC
Kanokoside D
Isoeruboside B
Kanzonol U
Physalin L
3,4,5-trihydroxy-6-(5-hydroxy-4-{2-hydroxy-3-[4-hydroxy-3-(3-methylbut-2-en-1-yl)phenyl]propanoyl}-2-(3-methylbut-2-en-1-yl)phenoxy)oxane-2-carboxylic acid
xi-3-Hydroxy-5-phenylpentanoic acid O-beta-D-Glucopyranoside
(3b,5a,22x,25S)-Furostane-22-methoxy-3,26-diol 3-[rhamnosyl-(1->2)-[glucosyl-(1->3)]-glucoside] 26-glucoside
Piperonyl sulfoxide
Streptamine
Isosyringinoside
3-(ADP)-2-phosphoglycerate
Ramiprilat diketopiperazine
6-Methoxy-3-(2-thiazolyl)-1H-indole
Isoleucyl-Serine
Isoleucyl-Glutamate
2,4,6-Triaminotoluene
Novobiocic acid
2-Hepten-4-yn-1-amine, N,6,6-trimethyl-, (E)-
Trp-P-1
Furcelleran
Lomefloxacin
streptothricin F acid
PI(18:1(9Z)/0:0)
Koryoginsenoside R1
Wine lactone
Menthol
IDFP
2,3-Dioxo-6-nitro-7-sulfamoylbenzo[f]quinoxaline
(Ac)2-L-Lys-D-Ala
rac-5,6-Epoxy-retinoyl-beta-D-glucuronide
N-Ribosylhistidine
Gorgostane skeleton
(1R,2R,4R,8R)-p-Menthane-2,8,9-triol
trans-2-Hexyl-1-cyclopropaneacetic acid
Isoeugenyl acetate
N-Acetyl-3-hydroxyprocainamide
Rotigotine
4-Phosphopantothenoylcysteine
Methyl (3x,10R)-dihydroxy-11-dodecene-6,8-diynoate 10-glucoside
PC(11:1(10E)/11:1(10E))[U]
2-hydroxy-3-[4-hydroxy-3-(4-hydroxy-3-methylbut-2-en-1-yl)phenyl]propanoic acid
p-Nitrophenyl-O-ethyl ethylphosphonate
N2-Oxalylarginine
N-Butylscopolamine
CAY10572
Spermine dialdehyde
CAY10509
Cucurbitacin I
PE(6:0/6:0)[U]
Xanthurenate-8-O-beta-D-glucoside
Deacetylspironolactone
Etodolac glucuronide
Dihydroxymelphalan
Glycyl-Histidine
Blumenol C O-[rhamnosyl-(1->6)-glucoside]
Menthyl ethylene glycol carbonate
Dihydrojasmonic acid
C16 Sphingosine-1-phosphate
N-Benzoyl-D-arginine
LPIM2(16:0/0:0)
3-Oxododecanoic acid glycerides
4-Phospho-N-pantothenoylcysteine
Prostaglandin A2-d4
7(14)-Bisabolene-2,3,10,11-tetrol
Rhizoxin
Linocinnamarin
Prostaglandin B2-d4
Galactinol dihydrate
Diosbulbinoside F
8-Hydroxyondansetron glucuronide
Sucrose monostearate
Gentamicin A
Ochotensine
Candoxatrilat
9-Fluoro-16alpha-methylpregn-4-ene-3,11,20-trione
Cerivastatin
Terazosin
11-Hydroxy-12-methoxydihydrokawain
(卤)-3-(4-Hydroxyphenyl)-1,2-propanediol 4'-O-glucoside
Chenodeoxycholic acid disulfate
SPIPERONE
28-Galloylglucosylpomolate 3-arabinoside
Valorphin
Bifenazate
6-Thioguanosine monophosphate
Cortexolone
(R)-1-O-[b-D-Apiofuranosyl-(1->2)-b-D-glucopyranoside]-1,3-octanediol
3'-N-Debenzoyl-2'-deoxytaxol
17-Ethynyl-5alpha-androstan-17beta-ol
2-Ethylidene-1,5-dimethyl-3,3-diphenylpyrrolidine
CPA(16:0/0:0)
Ceanothine B
diginatin
Pristinamycin IA
Phenolic steroid
Cysteine-Mesna Disulfide (L-Alanine, 3-[(2-sulfoethyl)dithio]-)
Ganodermic acid P2
LTD4
CDP-DG(18:2(9Z,11Z)/i-19:0)
Prostaglandin E2
Isobutyryl-L-carnitine
Dextrorphan O-glucuronide
10H-Phenothiazin-2-amine, 10-[3-(4-morpholinyl)-1-oxopropyl]-
3,4,5-trihydroxy-6-[(2,3,5-trihydroxy-6-{[(3-methoxy-3-oxopropanoyl)oxy]methyl}oxan-4-yl)oxy]oxane-2-carboxylic acid
Syringomethyl Reserpate
