# Supplementary material for: Acupuncture ameliorates Mobile Phone Addiction with sleep disorders and restores salivary metabolites rhythm
Source: Front Psychiatry. 2023 Feb 21;14:1106100. doi: 10.3389/fpsyt.2023.1106100 (PMC9989025; doi:10.3389/fpsyt.2023.1106100)
Supplement: Supplementary file 1 [file Data_Sheet_1.zip › Supplementary File/Supplementary Table 4.xls]

## Sheet: Sheet1
SuperClass	number of SuperClass from group N	number of SuperClass from group M	number of SuperClass from group T
Unclassified	150	66	94
Lipids and lipid-like molecules	146	62	79
Organic acids and derivatives	65	22	39
Organoheterocyclic compounds	45	29	32
Organic oxygen compounds	36	12	20
Benzenoids	26	11	22
Phenylpropanoids and polyketides	25	10	8
Nucleosides, nucleotides, and analogues	11	4	9
Alkaloids and derivatives	4	2	4
Hydrocarbons	2	0	0
Organosulfur compounds	2	3	4
Organic nitrogen compounds	0	0	1
