# Supplementary material for: Acupuncture ameliorates Mobile Phone Addiction with sleep disorders and restores salivary metabolites rhythm
Source: Front Psychiatry. 2023 Feb 21;14:1106100. doi: 10.3389/fpsyt.2023.1106100 (PMC9989025; doi:10.3389/fpsyt.2023.1106100)
Supplement: Supplementary file 1 [file Data_Sheet_1.zip › Supplementary File/Supplementary Table 5.xls]

## Sheet: fig 3C 
84 rythmic metaboites only in MPASD KEGG enrichment
ID Annotation	Annotation	Category	Database	N	n	M	m	p-value	FDR correction	Submitted IDs	Matching IDs
map00521	Streptomycin biosynthesis	Pathways	KEGG	4	1	4557	24	0.0209075	0.0663741	C03319	C03319
map00523	Polyketide sugar unit biosynthesis	Pathways	KEGG	4	1	4557	34	0.0295215	0.0663741	C03319	C03319
map00401	Novobiocin biosynthesis	Pathways	KEGG	4	1	4557	37	0.0320945	0.0663741	C03319	C03319
map00061	Fatty acid biosynthesis	Pathways	KEGG	4	1	4557	49	0.0423357	0.0663741	C00712	C00712
map00260	Glycine, serine and threonine metabolism	Pathways	KEGG	4	1	4557	49	0.0423357	0.0663741	C01005	C01005
map00100	Steroid biosynthesis	Pathways	KEGG	4	1	4557	51	0.0440346	0.0663741	C05107	C05107
map01040	Biosynthesis of unsaturated fatty acids	Pathways	KEGG	4	1	4557	54	0.0465788	0.0663741	C00712	C00712
map00270	Cysteine and methionine metabolism	Pathways	KEGG	4	1	4557	56	0.0482721	0.0663741	C01005	C01005
map00970	Aminoacyl-tRNA biosynthesis	Pathways	KEGG	4	1	4557	75	0.0642459	0.0785228	C01005	C01005
map01100	Metabolic pathways	Pathways	KEGG	4	3	4557	1455	0.0989264	0.108819	C01005|C03319|C05107	C01005|C03319|C05107
map01110	Biosynthesis of secondary metabolites	Pathways	KEGG	4	1	4557	1038	0.644539	0.644539	C03319	C03319

## Sheet: fig 3D 3E
The concentration comparation of 1-(beta-D-Ribofuranosyl)-1,4-dihydronicotinamide
time	group M (log10[μM])			group N (log10[μM])
8	3.09587	3.50482	3.45363	3.86657	3.69521	3.66748
12	4.16143	4.17038	3.56241	3.91745	3.74198	4.09279
16	3.87029	4.18274	3.74264	3.63105	3.77633	3.81318
20	4.46011	4.04001	4.43455	3.72607	3.63642	4.24081
0	4.14663	4.36828	4.38365	3.69635	4.29074	3.62722
4	3.9555	3.63245	3.32281	3.48436	3.57467	3.64645
The concentration comparation of Phosphoserine
time	group M (log10[μM])			group N (log10[μM])
8	3.6948	4.58583	4.71509	3.53055	3.90487	4.03382
12	3.74137	3.44468	4.03062	3.7336	4.22297	3.67386
16	3.66858	3.54314	3.93564	3.96348	4.25025	3.88047
20	4.44461	3.62562	4.1614	4.63788	3.25395	4.48508
0	3.86226	3.71256	3.48322	4.1787	4.41188	4.23385
4	4.85951	4.98478	4.55593	3.72181	3.7578	3.76487

## Sheet: fig 3F
The KEGG pathway of 375 rythmic metaboites only in group N
ID Annotation	Annotation	Category	Database	N	n	M	m	p-value	FDR correction	Submitted IDs	Matching IDs
map00240	Pyrimidine metabolism	Pathways	KEGG	35	3	4557	59	0.0100572	0.18254	C00214|C00364|C00526	C00214|C00364|C00526
map04080	Neuroactive ligand-receptor interaction	Pathways	KEGG	35	4	4557	129	0.0162739	0.18254	C00584|C01598|C03958|C05951	C00584|C01598|C03958|C05951
map00591	Linoleic acid metabolism	Pathways	KEGG	35	2	4557	26	0.0165945	0.18254	C04056|C14835	C04056|C14835
map00300	Lysine biosynthesis	Pathways	KEGG	35	2	4557	32	0.0246094	0.18658	C00322|C04462	C00322|C04462
map00982	Drug metabolism - cytochrome P450	Pathways	KEGG	35	3	4557	87	0.0283403	0.18658	C06868|C16560|C16659	C06868|C16560|C16659
map05310	Asthma	Pathways	KEGG	35	1	4557	5	0.0378334	0.18658	C05951	C05951
map00902	Monoterpenoid biosynthesis	Pathways	KEGG	35	2	4557	44	0.0443293	0.18658	C00400|C06070	C00400|C06070
map05140	Leishmaniasis	Pathways	KEGG	35	1	4557	6	0.0452315	0.18658	C00584	C00584
map04664	Fc epsilon RI signaling pathway	Pathways	KEGG	35	1	4557	11	0.0814005	0.268622	C05951	C05951
map00195	Photosynthesis	Pathways	KEGG	35	1	4557	11	0.0814005	0.268622	C02185	C02185
map00522	Biosynthesis of 12-, 14- and 16-membered macrolides	Pathways	KEGG	35	2	4557	75	0.112366	0.309006	C11989|C11990	C11989|C11990
map00590	Arachidonic acid metabolism	Pathways	KEGG	35	2	4557	75	0.112366	0.309006	C00584|C05951	C00584|C05951
map00380	Tryptophan metabolism	Pathways	KEGG	35	2	4557	81	0.127573	0.323839	C00322|C01598	C00322|C01598
map00232	Caffeine metabolism	Pathways	KEGG	35	1	4557	21	0.149789	0.341094	C07481	C07481
map00230	Purine metabolism	Pathways	KEGG	35	2	4557	92	0.156612	0.341094	C00387|C05512	C00387|C05512
map01051	Biosynthesis of ansamycins	Pathways	KEGG	35	1	4557	24	0.169323	0.341094	C12247	C12247
map00140	Steroid hormone biosynthesis	Pathways	KEGG	35	2	4557	99	0.175715	0.341094	C04555|C05488	C04555|C05488
map01100	Metabolic pathways	Pathways	KEGG	35	14	4557	1455	0.19705	0.361259	C00214|C00322|C00364|C00387|C00584|C01598|C02185|C04462|C05488|C05512|C05951|C06054|C06070|C07481	C00214|C00322|C00364|C00387|C00584|C01598|C02185|C04462|C05488|C05512|C05951|C06054|C06070|C07481
map00750	Vitamin B6 metabolism	Pathways	KEGG	35	1	4557	32	0.219305	0.380898	C06054	C06054
map01065	Biosynthesis of alkaloids derived from histidine and purine	Pathways	KEGG	35	1	4557	35	0.237285	0.386232	C07481	C07481
map00983	Drug metabolism - other enzymes	Pathways	KEGG	35	1	4557	39	0.260633	0.386232	C16619	C16619
map00592	alpha-Linolenic acid metabolism	Pathways	KEGG	35	1	4557	40	0.266361	0.386232	C16310	C16310
map00460	Cyanoamino acid metabolism	Pathways	KEGG	35	1	4557	41	0.272046	0.386232	C00844	C00844
map00564	Glycerophospholipid metabolism	Pathways	KEGG	35	1	4557	46	0.299833	0.386232	C04230	C04230
map00310	Lysine degradation	Pathways	KEGG	35	1	4557	47	0.305265	0.386232	C00322	C00322
map01066	Biosynthesis of alkaloids derived from terpenoid and polyketide	Pathways	KEGG	35	1	4557	48	0.310657	0.386232	C06423	C06423
map00061	Fatty acid biosynthesis	Pathways	KEGG	35	1	4557	49	0.316008	0.386232	C06423	C06423
map00940	Phenylpropanoid biosynthesis	Pathways	KEGG	35	1	4557	55	0.347276	0.40095	C01752	C01752
map00942	Anthocyanin biosynthesis	Pathways	KEGG	35	1	4557	56	0.35235	0.40095	C08620	C08620
map00904	Diterpenoid biosynthesis	Pathways	KEGG	35	1	4557	72	0.428515	0.471367	C02034	C02034
map01061	Biosynthesis of phenylpropanoids	Pathways	KEGG	35	1	4557	97	0.530415	0.564635	C01752	C01752
map01063	Biosynthesis of alkaloids derived from shikimate pathway	Pathways	KEGG	35	1	4557	138	0.660536	0.681177	C06866	C06866
map01110	Biosynthesis of secondary metabolites	Pathways	KEGG	35	6	4557	1038	0.841781	0.841781	C00400|C06070|C07481|C11989|C11990|C12247	C00400|C06070|C07481|C11989|C11990|C12247

## Sheet: fig 3G 3H
The concentration comparation of melatonin
time	group M (log10[μM])			group N (log10[μM])
8	4.24082	4.33075	4.32555	5.27454	4.88355	5.05679
12	4.21906	4.4243	4.10007	4.30161	4.16755	4.09647
16	3.87962	4.28983	4.04684	4.27718	3.09559	4.36775
20	4.26218	4.15282	4.93994	3.30628	3.81214	4.45953
0	4.35106	4.71357	5.52502	3.95793	3.88427	4.25714
4	3.85211	4.0267	4.35044	5.08952	5.04007	5.02679
The concentration comparation of Thyrotropin releasing hormone
time	group M (log10[μM])			group N (log10[μM])
8	3.86395	3.31158	3.53375	3.56074	3.6043	3.82835
12	3.76382	3.93511	3.75756	3.86472	3.7754	3.6578
16	3.79768	4.05495	3.85831	3.83359	3.55481	3.78512
20	3.74041	3.76203	3.35409	3.27998	3.86113	3.58116
0	3.80852	3.84954	3.55748	3.35821	3.37373	3.48995
4	3.74235	3.73628	3.35608	3.43027	3.50255	3.53915

## Sheet: fig 4A
The KEGG pathway of 137 rythmic metaboites only in group N
ID Annotation	Annotation	Category	Database	N	n	M	m	p-value	FDR correction	Submitted IDs	Matching IDs
map04080	Neuroactive ligand-receptor interaction	Pathways	KEGG	35	4	4557	129	0.0162739	0.18254	C00584|C01598|C03958|C05951	C00584|C01598|C03958|C05951
map00240	Pyrimidine metabolism	Pathways	KEGG	35	3	4557	59	0.0100572	0.18254	C00214|C00364|C00526	C00214|C00364|C00526
map00591	Linoleic acid metabolism	Pathways	KEGG	35	2	4557	26	0.0165945	0.18254	C04056|C14835	C04056|C14835
map05140	Leishmaniasis	Pathways	KEGG	35	1	4557	6	0.0452315	0.18658	C00584	C00584
map00300	Lysine biosynthesis	Pathways	KEGG	35	2	4557	32	0.0246094	0.18658	C00322|C04462	C00322|C04462
map00902	Monoterpenoid biosynthesis	Pathways	KEGG	35	2	4557	44	0.0443293	0.18658	C00400|C06070	C00400|C06070
map05310	Asthma	Pathways	KEGG	35	1	4557	5	0.0378334	0.18658	C05951	C05951
map00982	Drug metabolism - cytochrome P450	Pathways	KEGG	35	3	4557	87	0.0283403	0.18658	C06868|C16560|C16659	C06868|C16560|C16659
map04664	Fc epsilon RI signaling pathway	Pathways	KEGG	35	1	4557	11	0.0814005	0.268622	C05951	C05951
map00195	Photosynthesis	Pathways	KEGG	35	1	4557	11	0.0814005	0.268622	C02185	C02185
map00522	Biosynthesis of 12-, 14- and 16-membered macrolides	Pathways	KEGG	35	2	4557	75	0.112366	0.309006	C11989|C11990	C11989|C11990
map00590	Arachidonic acid metabolism	Pathways	KEGG	35	2	4557	75	0.112366	0.309006	C00584|C05951	C00584|C05951
map00380	Tryptophan metabolism	Pathways	KEGG	35	2	4557	81	0.127573	0.323839	C00322|C01598	C00322|C01598
map00232	Caffeine metabolism	Pathways	KEGG	35	1	4557	21	0.149789	0.341094	C07481	C07481
map00230	Purine metabolism	Pathways	KEGG	35	2	4557	92	0.156612	0.341094	C00387|C05512	C00387|C05512
map00140	Steroid hormone biosynthesis	Pathways	KEGG	35	2	4557	99	0.175715	0.341094	C04555|C05488	C04555|C05488
map01051	Biosynthesis of ansamycins	Pathways	KEGG	35	1	4557	24	0.169323	0.341094	C12247	C12247
map01100	Metabolic pathways	Pathways	KEGG	35	14	4557	1455	0.19705	0.361259	C00214|C00322|C00364|C00387|C00584|C01598|C02185|C04462|C05488|C05512|C05951|C06054|C06070|C07481	C00214|C00322|C00364|C00387|C00584|C01598|C02185|C04462|C05488|C05512|C05951|C06054|C06070|C07481
map00750	Vitamin B6 metabolism	Pathways	KEGG	35	1	4557	32	0.219305	0.380898	C06054	C06054
map00310	Lysine degradation	Pathways	KEGG	35	1	4557	47	0.305265	0.386232	C00322	C00322
map01066	Biosynthesis of alkaloids derived from terpenoid and polyketide	Pathways	KEGG	35	1	4557	48	0.310657	0.386232	C06423	C06423
map01065	Biosynthesis of alkaloids derived from histidine and purine	Pathways	KEGG	35	1	4557	35	0.237285	0.386232	C07481	C07481
map00061	Fatty acid biosynthesis	Pathways	KEGG	35	1	4557	49	0.316008	0.386232	C06423	C06423
map00460	Cyanoamino acid metabolism	Pathways	KEGG	35	1	4557	41	0.272046	0.386232	C00844	C00844
map00564	Glycerophospholipid metabolism	Pathways	KEGG	35	1	4557	46	0.299833	0.386232	C04230	C04230
map00983	Drug metabolism - other enzymes	Pathways	KEGG	35	1	4557	39	0.260633	0.386232	C16619	C16619
map00592	alpha-Linolenic acid metabolism	Pathways	KEGG	35	1	4557	40	0.266361	0.386232	C16310	C16310
map00942	Anthocyanin biosynthesis	Pathways	KEGG	35	1	4557	56	0.35235	0.40095	C08620	C08620
map00940	Phenylpropanoid biosynthesis	Pathways	KEGG	35	1	4557	55	0.347276	0.40095	C01752	C01752
map00904	Diterpenoid biosynthesis	Pathways	KEGG	35	1	4557	72	0.428515	0.471367	C02034	C02034
map01061	Biosynthesis of phenylpropanoids	Pathways	KEGG	35	1	4557	97	0.530415	0.564635	C01752	C01752
map01063	Biosynthesis of alkaloids derived from shikimate pathway	Pathways	KEGG	35	1	4557	138	0.660536	0.681177	C06866	C06866
map01110	Biosynthesis of secondary metabolites	Pathways	KEGG	35	6	4557	1038	0.841781	0.841781	C00400|C06070|C07481|C11989|C11990|C12247	C00400|C06070|C07481|C11989|C11990|C12247

## Sheet: fig 4B 4C
The concentration comparation of Cortisone
time	group M (log10[μM])			group N (log10[μM])
8	3.79565	3.50101	3.20978	3.77611	3.78487	3.84012
12	3.36843	3.39605	3.62499	3.56398	3.44346	3.41541
16	3.4271	3.14179	3.5328	3.36177	3.47008	3.21385
20	2.82708	2.99433	3.15297	3.11626	3.09688	2.95725
0	2.09797	2.82054	2.49874	2.75214	1.69144	2.26826
4	2.16317	2.77499	1.92211	3.15867	3.06712	2.69486
The concentration comparation of 5-Methyltetrahydrofolic acid
time	group M (log10[μM])			group N (log10[μM])
8	4.67005	3.92861	4.05616	3.96094	4.43425	4.51164
12	4.70673	4.77897	4.37231	4.35719	4.41716	4.51876
16	4.55255	4.74982	4.57374	4.49276	4.6042	4.60509
20	4.78257	4.85042	4.93921	4.78279	4.4407	4.82177
0	4.77304	5.00183	4.926	4.4861	4.63186	4.38782
4	4.5101	4.97097	3.69627	3.93436	3.93904	4.1502

## Sheet: fig 4D 
Phrase of groups
time	group N	group M
0	1	5
2	4	0
4	15	15
6	47	42
8	7	9
10	5	7
12	8	1
14	7	7
16	14	13
18	25	22
20	3	13
22	1	3

## Sheet: fig 4E
	group N	group M
metabolites	log(amptitude)	log(amptitude)
7,10-hexadecadiynoic acid	3.91354	3.86218
Inosine	3.62161	3.2471
3-Deoxyguanosine	3.59364	2.93267
Cortisone	3.31927	3.20978
Protorifamycin I	3.76606	3.9688
15-epi-PGA1	2.68638	2.80897
9-Pentadecenoic acid	2.71487	2.5116
Valyl-Phenylalanine	2.76476	2.71624
Isokanugin	3.32325	3.23442
4-Hydroxydebrisoquine	2.77615	2.85436
Isoleucyl-Alanine	2.36063	1.96162
Leucyl-phenylalanine	3.93634	3.87625
p-CHLOROPHENYLALANINE	3.91613	3.88293
Calenduloside E	3.61062	3.41444
Capsicoside C	4.35384	4.44756
N-(6-aminohexanoyl)-6-aminohexanoic acid	4.0632	3.96388
α-CEHC	2.68071	2.35979
Isoleucylproline	3.24798	2.65231
3'-Hydroxy-HT2 toxin	3.23599	3.25294
Isopentyl beta-D-glucoside	2.42983	2.15285
Fumonisin A2	3.47794	3.56231
Vildagliptin	4.26486	3.77533
Imiquimod	3.96874	3.55103
Methylmalonylcarnitine	5.73326	5.62392
Tyrosyl-Phenylalanine	2.72731	2.62992
13-OxoODE	2.75527	2.0693
Succinylcarnitine	5.12993	4.92876
CDP-DG(a-13:0/i-14:0)	3.57885	3.54883
3-methyl-dodecanedioic acid	4.74802	4.52283
Aryl beta-D-glucoside	4.69343	5.0611
2-(Arabinosylamino)-3-(glucosylamino)propanenitrile	2.94554	2.96987
Genipin	4.53042	4.27138
Narceine	3.70239	3.81194
Talaromycin A	4.04223	3.77158
13-Hydroxyabscisic acid	4.16638	3.75606
Dermorphin	4.66234	4.81855
2,5-Dimethoxy-4-(2-propenyl)phenol	4.21461	3.5904
2-Amino-5-nitrobenzophenone	3.0651	2.90963
Cheirotoxol	3.51301	3.83714
Arborine	4.13045	4.11211
7-hydroxyolanzapine	4.84625	4.5204
SIMMONDSIN	5.86884	5.59406
Taraxinic acid glucosyl ester	3.77841	3.80192
PKOOA-PS	4.41469	3.84082
4-methyl-dodecanedioic acid	5.80307	5.85209
2,3-Diphenylpyrazine	4.81506	4.828
5-Ethyl-2,3-dimethylpyrazine	2.67218	2.39819
Physalin M	4.21372	4.40713
Neopetasitenine	3.39936	3.383
Moexipril	4.79487	4.53582
2-O-(beta-D-galactopyranosyl-(1->6)-beta-D-galactopyranosyl) 2S-hydroxyundecanoic acid	3.20667	2.84208
KHIVORIN	3.31338	3.92749
Epoxyfumitremorgin C	4.89581	4.68086
Thien-2-ylacetate	3.87665	3.5214
Harmalan	3.89928	3.7047
(-)-11-hydroxy-9,10-dihydrojasmonic acid	5.23295	4.43174
OOB-PG	4.96062	4.48241
catechin(3',4',5,7-tetraacetate)-3-dodecanoate	4.5533	4.62615
Schradan	2.48595	2.26312
4-Fluorophenylacetic acid	4.87029	4.27193
Thiabendazole	3.44723	3.39004
PI(O-16:0/0:0)	3.16521	3.12784
PC(O-2:0/O-2:0)	5.42058	5.01903
PC(O-5:0/0:0)[R]	3.95289	3.93522
Anacrotine	2.56051	2.53499
Retigabine	4.09307	3.96022
Oxidized Oplophorus luciferin	3.97302	4.14084
5-Methyltetrahydrofolic acid	4.04741	4.23063
18-Fluoro-9,10-Epoxyoctadecanoic acid	3.71913	3.15935
Hildgardtene	3.70933	3.81364
Vicine	3.17886	3.06711
1,2-Dihydroxynaphthalene-6-sulfonate	3.25896	3.10355
H-1152	5.08424	4.39308
2-Phenyl-1,3-propanediol monocarbamate	2.16989	1.70611
2-Phenylaminoadenosine	5.52961	5.15984
aldicarb	3.02533	3.05926
Undecan-6-one	2.96487	2.53011
PKODiA-PS	4.53645	4.20905
Mycophenolic acid	4.02053	3.97988
7-methylguanosine 5'-diphosphate	4.964	5.08249
PG(8:0/8:0)[U]	3.06629	3.14113
p-Cymene	3.4547	3.8241
Minoxidil-O-glucuronide	2.5769	2.6656
5'-O-beta-D-Glucosylpyridoxine	4.15749	4.26247
6-{[8,8-dimethyl-6-(2-methylpropanoyl)-2-oxo-4-phenyl-2H,8H-pyrano[2,3-f]chromen-5-yl]oxy}-3,4,5-trihydroxyoxane-2-carboxylic acid	3.69062	3.77309
6-[2,3-Dihydroxy-1-(hydroxymethyl)propyl]-1,2-dihydro-7-hydroxy-9-methoxy-cyclopenta[c][1]benzopyran-3,4-dione	3.39636	3.30147
(-)-Nopol	2.42069	2.0181
Imetit	4.33457	4.90973
1-Isothiocyanatopentane	4.5766	3.99116
Cilazapril	4.06757	3.94577
Cynaroside A	3.83008	3.84771
alpha-D-Galactosyl-N-acetyllactosamine	4.41106	4.05319
TRIFLURALIN	3.20384	3.14906
Travoprost	4.2309	3.92523
3,4,5-trihydroxy-6-({2-[6-(2-methylbut-3-en-2-yl)-7-oxo-2H,3H,7H-furo[3,2-g]chromen-2-yl]propan-2-yl}oxy)oxane-2-carboxylic acid	4.05774	4.39182
2,4'-Diphenyldiamine	3.97914	3.75386
DL-Dopa	3.17651	3.29162
(±)-threo-1-(p-Hydroxyphenyl)propylene glycol 4'-glucoside	4.45502	4.27374
N-trans-Feruloyl-4-O-methyldopamine	3.62403	3.60634
Metsulfovax	2.76373	2.63456
11-Deoxytetrodotoxin	4.90979	5.00866
PS(20:3(8Z,11Z,14Z)/0:0)	4.05246	3.51865
Pergolide sulfoxide	3.57123	3.50475
Neu5Acα2-3Galβ1-4GlcNAcβ-Sp	3.44964	3.20463
D-Linalool 3-glucoside	4.03974	4.03667
N-Desthienylethyl-rotigotine	4.57364	4.45162
Nebramycin factor 4	2.79404	2.91025
Fluphenazine depot	3.0501	2.63892
(9R,13R)-1a,1b-dihomo-jasmonic acid	3.39065	3.55533
Macrocin	4.35094	4.1494
Ruscopine	4.15043	3.90483
3-(3-amino-4,5-dihydroxyphenyl)-2-cyano-N,N-diethylprop-2-enamide	3.67728	3.54991
Rosmic acid	4.41622	4.48722
Pelargonidin 3-(2G-xylosylrutinoside)	3.77824	3.937
Schisantherin A	5.16024	5.02525
S-2,5-Dimethyl-3-furanyl 3-methylbutanethioate	3.2259	3.05247
2,4-Dodecadienoic acid pyrrolidide	4.52878	4.69895
N-AcetylCilastatin	4.32667	4.6604
Trandolapril	3.43159	3.42287
Trimethaphan	4.10046	4.26531
PG(19:1(9Z)/22:4(7Z,10Z,13Z,16Z))	2.7628	2.80446
Progesterone	4.43069	3.80491
Narciclasine	2.99604	2.70802
UDP-3-ketoglucose	4.45485	4.34291
N1,N5,N10-Tri-(hydroxyferuloyl)-spermidine	3.62962	3.54105
PG(P-16:0/0:0)	3.43046	3.39091
EPA (d5)	4.9259	4.71522
gamma-Glutamyl-S-methylcysteinyl-beta-alanine	3.75912	3.5912
7-Pentacosanone	3.91155	3.98221
Fenamiphos	3.43848	3.08141
11-dehydro-TXB2-d4	3.9794	3.56896
O-Desmethylquinine	3.11167	3.74712
Carbamazepine iminoquinone	3.05071	2.86443
Epothilone A	4.0192	4.23858
2-O-Methyl-L-fucose	5.04578	4.93775
Topotecan	4.17808	4.04596
2- (2,6-DIMETHOXYPHENOXYETHYL)AMINOMETHYL-1,4-BENZODIOXANE (WB 4101)	4.0162	4.23517

## Sheet: fig 4F
	group N	group M
metabolites	perid (h)	perid (h)
7,10-hexadecadiynoic acid	24	20
Inosine	24	24
3-Deoxyguanosine	24	24
Cortisone	20	24
Protorifamycin I	24	24
15-epi-PGA1	20	20
9-Pentadecenoic acid	24	20
Valyl-Phenylalanine	24	20
Isokanugin	24	20
4-Hydroxydebrisoquine	24	20
Isoleucyl-Alanine	24	20
Leucyl-phenylalanine	24	24
p-CHLOROPHENYLALANINE	24	20
Calenduloside E	24	20
Capsicoside C	24	24
N-(6-aminohexanoyl)-6-aminohexanoic acid	24	24
α-CEHC	24	20
Isoleucylproline	20	20
3'-Hydroxy-HT2 toxin	24	24
Isopentyl beta-D-glucoside	24	20
Fumonisin A2	24	24
Vildagliptin	24	24
Imiquimod	24	20
Methylmalonylcarnitine	24	24
Tyrosyl-Phenylalanine	24	24
13-OxoODE	20	20
Succinylcarnitine	24	24
CDP-DG(a-13:0/i-14:0)	24	24
3-methyl-dodecanedioic acid	24	24
Aryl beta-D-glucoside	24	24
2-(Arabinosylamino)-3-(glucosylamino)propanenitrile	24	20
Genipin	24	24
Narceine	24	24
Talaromycin A	24	20
13-Hydroxyabscisic acid	24	20
Dermorphin	24	20
2,5-Dimethoxy-4-(2-propenyl)phenol	20	20
2-Amino-5-nitrobenzophenone	24	20
Cheirotoxol	24	24
Arborine	24	24
7-hydroxyolanzapine	24	24
SIMMONDSIN	24	24
Taraxinic acid glucosyl ester	20	20
PKOOA-PS	24	24
4-methyl-dodecanedioic acid	24	20
2,3-Diphenylpyrazine	24	24
5-Ethyl-2,3-dimethylpyrazine	24	20
Physalin M	24	24
Neopetasitenine	20	24
Moexipril	24	24
2-O-(beta-D-galactopyranosyl-(1->6)-beta-D-galactopyranosyl) 2S-hydroxyundecanoic acid	24	20
KHIVORIN	20	24
Epoxyfumitremorgin C	24	24
Thien-2-ylacetate	24	24
Harmalan	24	24
(-)-11-hydroxy-9,10-dihydrojasmonic acid	24	24
OOB-PG	24	24
catechin(3',4',5,7-tetraacetate)-3-dodecanoate	24	24
Schradan	24	24
4-Fluorophenylacetic acid	24	24
Thiabendazole	24	20
PI(O-16:0/0:0)	24	24
PC(O-2:0/O-2:0)	24	24
PC(O-5:0/0:0)[R]	24	20
Anacrotine	20	24
Retigabine	24	24
Oxidized Oplophorus luciferin	24	24
5-Methyltetrahydrofolic acid	24	20
18-Fluoro-9,10-Epoxyoctadecanoic acid	24	20
Hildgardtene	24	20
Vicine	20	24
1,2-Dihydroxynaphthalene-6-sulfonate	24	24
H-1152	24	24
2-Phenyl-1,3-propanediol monocarbamate	24	24
2-Phenylaminoadenosine	24	24
aldicarb	24	20
Undecan-6-one	24	20
PKODiA-PS	24	24
Mycophenolic acid	24	24
7-methylguanosine 5'-diphosphate	24	24
PG(8:0/8:0)[U]	24	24
p-Cymene	24	24
Minoxidil-O-glucuronide	24	20
5'-O-beta-D-Glucosylpyridoxine	24	24
6-{[8,8-dimethyl-6-(2-methylpropanoyl)-2-oxo-4-phenyl-2H,8H-pyrano[2,3-f]chromen-5-yl]oxy}-3,4,5-trihydroxyoxane-2-carboxylic acid	24	20
6-[2,3-Dihydroxy-1-(hydroxymethyl)propyl]-1,2-dihydro-7-hydroxy-9-methoxy-cyclopenta[c][1]benzopyran-3,4-dione	24	20
(-)-Nopol	24	24
Imetit	20	20
1-Isothiocyanatopentane	24	24
Cilazapril	24	24
Cynaroside A	24	24
alpha-D-Galactosyl-N-acetyllactosamine	20	24
TRIFLURALIN	20	20
Travoprost	24	24
3,4,5-trihydroxy-6-({2-[6-(2-methylbut-3-en-2-yl)-7-oxo-2H,3H,7H-furo[3,2-g]chromen-2-yl]propan-2-yl}oxy)oxane-2-carboxylic acid	24	24
2,4'-Diphenyldiamine	24	24
DL-Dopa	24	24
(±)-threo-1-(p-Hydroxyphenyl)propylene glycol 4'-glucoside	24	24
N-trans-Feruloyl-4-O-methyldopamine	20	24
Metsulfovax	24	20
11-Deoxytetrodotoxin	24	24
PS(20:3(8Z,11Z,14Z)/0:0)	24	24
Pergolide sulfoxide	24	24
Neu5Acα2-3Galβ1-4GlcNAcβ-Sp	24	24
D-Linalool 3-glucoside	24	24
N-Desthienylethyl-rotigotine	24	20
Nebramycin factor 4	24	24
Fluphenazine depot	24	20
(9R,13R)-1a,1b-dihomo-jasmonic acid	24	24
Macrocin	24	24
Ruscopine	24	24
3-(3-amino-4,5-dihydroxyphenyl)-2-cyano-N,N-diethylprop-2-enamide	24	24
Rosmic acid	24	24
Pelargonidin 3-(2G-xylosylrutinoside)	24	24
Schisantherin A	24	20
S-2,5-Dimethyl-3-furanyl 3-methylbutanethioate	24	24
2,4-Dodecadienoic acid pyrrolidide	24	24
N-AcetylCilastatin	20	24
Trandolapril	24	24
Trimethaphan	24	24
PG(19:1(9Z)/22:4(7Z,10Z,13Z,16Z))	20	20
Progesterone	24	24
Narciclasine	24	24
UDP-3-ketoglucose	24	24
N1,N5,N10-Tri-(hydroxyferuloyl)-spermidine	24	24
PG(P-16:0/0:0)	24	24
EPA (d5)	24	20
gamma-Glutamyl-S-methylcysteinyl-beta-alanine	24	24
7-Pentacosanone	24	24
Fenamiphos	24	24
11-dehydro-TXB2-d4	24	24
O-Desmethylquinine	20	20
Carbamazepine iminoquinone	24	24
Epothilone A	24	24
2-O-Methyl-L-fucose	24	24
Topotecan	24	20
2- (2,6-DIMETHOXYPHENOXYETHYL)AMINOMETHYL-1,4-BENZODIOXANE (WB 4101)	20	24

## Sheet: fig 5D 5E
The concentration comparation of melatonin
time	group M (log10[μM])			group N (log10[μM])			group T (log10[μM])
8	4.24082	4.33075	4.32555	5.27454	4.88355	5.05679	4.23888	3.98644	4.34738
12	4.21906	4.4243	4.10007	4.30161	4.16755	4.09647	4.19294	4.27172	4.23411
16	3.87962	4.28983	4.04684	4.27718	3.09559	4.36775	4.08224	4.12807	4.10576
20	4.26218	4.15282	4.93994	3.30628	3.81214	4.45953	3.84996	3.84914	4.17718
0	4.35106	4.71357	5.52502	3.95793	3.88427	4.25714	3.8476	4.25975	4.75853
4	3.85211	4.0267	4.35044	5.08952	5.04007	5.02679	4.94038	4.33865	4.93806
The concentration comparation of Thymidine
time	group M (log10[μM])			group N (log10[μM])			group T (log10[μM])
8	3.13054	4.44136	4.81408	3.95308	4.57109	4.07506	3.40844	4.30416	4.29496
12	2.71977	3.65873	2.11672	3.40082	3.28751	3.3387	3.58661	3.55113	3.56923
16	-4.76755	3.34872	2.30717	3.38723	3.06074	3.37893	2.4756	2.97507	2.7935
20	2.6385	2.87818	3.58043	3.97506	2.8193	3.55782	2.48553	1.71543	3.18193
0	3.10881	3.95542	4.18698	4.26577	3.54384	4.4621	3.29227	3.488	3.89205
4	3.02743	4.11665	4.19062	4.84406	4.68796	4.86064	4.25125	4.01629	3.93871

[truncated: 3 more sheets: fig 5G, fig 5H, fig 5I]
